# Supplementary material for: The relationship between maternal uterine artery doppler ultrasound during the second and third trimesters and infant cognitive development at one year of age: Findings from a South African prospective cohort study
Source: PLoS One. 2025 Jun 6;20(6):e0322806. doi: 10.1371/journal.pone.0322806 (PMC12143890; doi:10.1371/journal.pone.0322806)
Supplement: S2 File — (XLSX) [file pone.0322806.s002.xlsx]

## Sheet: NUHADATA
Sequence	ETHNICITY1 ID (82=black or african american; 83=cape coloured or mixed ancestry; 85=white; 99=other)	GA at enrolment (days)	maternal age (years)	Edin_fetal_selfharm (0=never; 1=hardly ever; 2= sometimes; 3= yes, quite often)	Edin Self-Harm NOMINAL (0 = yes; 1 = no)	Edin_fetal_TOTAL	Edin_fetal_Referable (0=no; 1=yes)	Edin_1Month_selfharm (0=never; 1=hardly ever; 2= sometimes; 3= yes, quite often)	Edin_1Month_TOTAL	Edin_1Month_Referable (0=no; 1=yes)	Edin_1Year_selfharm (0=never; 1=hardly ever; 2= sometimes; 3= yes, quite often)	Edin_1Year_TOTAL	Edin_1Year_Referable (0=no; 1=yes)	maternal upper arm circumference (mm)	EMPLOYED (0=no; 1=yes)	PARITY (# successful pregnancies)	education (years)	household income (rands)	TotalStdDrinksPreg	CigsPerDayPreg	used drugs (0=no; 1=yes)	Preeclampsia (0=no; 1=yes)	Eclampsia (0=no; 1=yes)	HTNPreg (0=no; 1=yes) (hypertension)	delivery GA (days)	F1 (20-24w) GA Doppler (days)	Fetus growth restricted below 10th centile at F1 (0=no,1=yes)	Estimated fetal weight at F1	Fetal head circumference at F1	Accelerated Maturation (0=no; 1=yes)	Maternal Vascular Underperfusion (2+ features) (0=no; 1=yes)	Birthweight infant A (gram)	Preterm (0=no; 1=yes)	gender (1=M; 2=F)	BWZScore	Infant 1 year weight (kg)	Infant 1 year length (cm)	Infant 1 year head circumference (cm)	Infant age at one year (days)	Mullens Gross motor total	Mullens Visual reception total	Mullens Fine motor total	Mullens Receptive language total	Mullens Expressive language total	Mullens Cognitive total sum	Mullens Early composite std. score	F1 (20-24w) GA Doppler (days)	F1 AVG UTERINE ARTERY PI	F3 (34-38w) GA Doppler (days)
1	83	159	17	2	1	13	1	0	6	0	3	21	1	229.5	0	0	7		8.89	4.75969	0	0	0	0	270	167				0	0	3200	0	1	0.0716	10.5	73.4	46.3	366	31	57	44	55	46	202	101	167	0.865	246
2	83	79	31	0	0	16	1	0	6	0	0	2	0	440	1	3	9	600	0	0	0	1	0	1	270	142	0	380.758	176.7	0	1	3600	0	2	1.2854	11.8	76.5	45.9	350	67	66	55	60	57	238	119	142	1.215	258
3	83	89	26	0	0	11	0	0	9	0	0	14	1	307	1	1	11	1000	44.47	1.04146	0	0	0	0	271	145	0	361.943	175.9	0	1	2400	0	1	-1.9757	8.9	72.2	46	372	37	52	55	44	46	197	98	145	1.28	245
4	83	143	25	0	0	6	0	0	11	0	0	14	1	335	1	1	12	666.667	0	0	0	0	0	0	297	153	0	424.364	198	0		3800	0	1	0.3265	10.65	75.85	48.1	396	42	40	49	39	42	170	85	153	0.975	238
5	83	67	21	0	0	10	0	0	7	0	0	14	1	211.5	1	0	12	750	7	0	0	0	0	0	236	140				1	1	1960	1	1	-0.4655	10	75.95	49	397	54	53	45	51	46	195	97	140	1.9
6	83	111	27	0	0	12	0	0	3	0	0	14	1	303	0	2	8	71.4286	0.62	11.1513	1	0	0	0	290	141						3520	0	2	0.2625	10	75	45.5	367	43	46	33	50	46	175	88	141	1.095	259
7	83	77	33	2	1	24	1	0	16	1	2	21	1	290	0	3	8	428.571	138.85	0	0	0	0	0	276	141	0	370.541	178.3			3400	0	2	0.5286	9.2	73.1	46.2	359	37	53	45	35	51	184	92	141		249
8	83	116	22	0	0	1	0	0	0	0	0	0	0	210	1	0	12	500	0	0	0	0	0	0	273	143	0	369.147	185.1			3180	0	2	0.1328	9.6	73	46.4	369	48	60	55	55	51	221	111	143	0.735	261
9	83	161	26	0	0	0	0	0	1	0	0	2	0	246		1	10		3.29	10	0	0	0	0	294							4120	0	1	1.1672	9.2	72	46.6	387	66	52	44	50	51	197	98
10	83	125	22	0	0	6	0	0	1	0	2	18	1	320	1	0	12	750	0	0	0	0	0	1	277	140	0	325.324	172.8	0	0	2800	0	1	-1.3345	9	73.7	45.4	381	62	52	60	50	46	208	104	140		258
11	83	91	32	1	0	15	1	0	16	1	0	11	0	344	1	2	13	1000	0	0	0	0	0	0	290	144				0	0	4000	0	2	1.364	8.6	68.2	47.4	334	58	47	55	55	46	203	101	144	0.66	254
12	83	117	33	0	0	5	0	0	8	0	0	8	0	429	0	1	12	500	4.57	0	0	0	0	1	248	148				1	1	2980	1	2	1.2611				395	37	52	39	44	46	181	91	148
13	83	128	24	0	0	17	1	0	5	0	0	24	1	290	0	1	8	500	130.31	6.00725	0	0	0	0	285	144				0	0	3650	0	1	0.4209	9.7	77.6	46.9	389	48	46	49	50	37	182	91	144	0.57	226
14	83	111	23	2	1	17	1	2	19	1	0	16	1	266.5	1	0	11	600	31.49	6.83882	1	0	0	0	261	149	0	479.58	190.3	0	1	2400	0	1	-1.3825	11.2	75.5	50	368	37	41	39	44	42	166	83	149	1.325	247
15	83	136	19	0	0	15	1	0	5	0	0	6	0	295	0	0	8	285.714	0	0	0	0	0	0	289	144	0	366.358	176	0	1	3300	0	2	-0.2568	9.45	74.05	46.7	379	66	52	55	50	42	199	99	144	0.725	270
16	83	129	16	0	0	7	0	0	6	0	0	8	0	234.5		0	11		40.65	4.47482	0	0	0	0	256	146	0	357.571	181.7	0	0	2600	1	2	-0.315	13	79.4	46.8	381	54	53	50	55	51	209	105	146	0.645	252
17	83	129	26	0	0	17	1	0	9	0	3	22	1	402.5	0	2	10	857.143	0.51	2.26235	0	0	0	0	284	139	0	293.516	169.5	0	1	2580	0	1	-2.1775	8.6	72	46.55	384	62	60	55	60	46	221	111	139	1.34	248
18	83	122	19	0	0	10	0	0	12	0	0	2	0	259	0	1	10	200	18.66	2.23393	0	0	0	0	273	138	0	308.656	167.7	0	1	2700	0	2	-1.1531	9	71.8	45	348	49	57	55	51	51	214	107	138	0.805	248
19	83	76	26	3	1	22	1	0	23	1	0	13	0	280	0	0	11	166.667	1.16	2.34694	1	0	0	0	264	144	0	358.31	183.3	0	0	3420	0	2	1.2015	12.1	73.9	47.6	342	30	38	45	51	46	180	90	144	0.975	248
20	83	145	25	0	0	7	0	0	9	0	0	13	0	264.5		2	7		0	7.35659	0	0	0	0	268	152	0	419.46	193.1			2640	0	1	-1.2299	9.8	73.6	46.35	384	62	34	60	44	46	184	92	152	0.815	257
21	83	107	21	2	1	5	1	0	0	0	0	3	0	375	0	1	10	125	0.7	3.66776	0	0	0	0	271	147	0	399.323	192.1	0	0	3500	0	1	0.7308	12.5	76.45	48.25	366	48	46	39	40	42	167	84	147	0.955	245
22	83	86	27	0	0	8	0	0	9	0	0	12	0	270	1	1	12	1333.33	0	0.349823	0	0	0	0	287	150	0	354.152	168.8			2940	0	2	-1.1418	10.6	71.4	45.55	363	43	46	55	40	57	198	99	150	0.88	249
23	83	172	25	0	0	14	1	1	9	1	0	4	0		0	3	7	571.429	3.1	3.65556	0	0	0	0	278							3120	0	1	-0.5709	8.7	74	46.3	386	62	52	44	50	37	183	92			239
24	83	62	25	0	0	27	1	0	8	0	0	7	0		1	1	12	400	8.24	0	0	0	0	0	269	160	0	611.647	206.3			3540	0	1	0.9267	10.4	76.85	46.25	368	43	52	49	44	42	187	94	160	0.7	244
25	83	116	22	0	0	5	0	0	4	0	0	10	0	290	1	2	6		15.88	6.66667	1	0	0	0	280	152	0	393.608	192.1			3300	0	1	-0.2113	7.8	74.3	46.5	351	49	38	45	40	46	169	85	152	1.305	239
26	83	152	28	2	1	15	1	0	12	0	0	20	1	211	1	1	12	1000	19.36	3.69847	0	0	0	0	280	162	0	559.686	209.4	0	1	3500	0	2	0.5905	8.3	70.35	45.7	373	57	46	55	55	42	198	99	162	0.885	247
27	83	110	28	0	0	4	0	0	2	0	0	4	0	300	0	1	12	1666.67	0	3.96739	0	0	0	0	277	159	0	493.226	197.2	0	1	3400	0	1	0.187	7.2	68.45	46.3	334	37	47	50	55	46	198	99	159	0.79	244
28	83	167	27	0	0	9	0	0	9	0	0	8	0	320	0	4	12	333.333	0	0	1	0	0	0	300	168	0	664.318	222.4	0	1	4400	0	1	1.5918	11.3	80.3	48	344	49	57	50	51	51	209	105	168	0.72	259
29	83	140	22	0	0	5	0	0	5	0	0	0	0	242.5	0	0	9		12.15	3.2	1	0	0	0	246	149	0	384.802	188.2	0	0	2200	1	1	-0.756	9.6	75.4	45.85	399	26	41	55	55	46	197	98	149	1.225
30	83	161	19	0	0	6	0	0	11	0	0	12	0	230	0	0	11	333.333	0.35	2.99194	0	0	0	0	269	163	0	600.114	209.3	0	1	3400	0	2	0.8785	10	76	44	370	43	57	55	50	42	204	102	163	0.775	248
31	83	102	25	0	0	8	0	0	0	0	0	8	0	335.5	1	2	11	1000	3.85	0	0	0	0	0	281	146	0	537.561	197.5	0	1	3920	0	2	1.501	12.8	78.85	44.25	390	62	60	65	44	51	220	110	146	1.1	243
32	83	98	20	0	0	1	0	0	5	0	0	6	0	280		0	12		21.84	0	0	0	0	0	179	142	0	353.709	176.2	1	0	830	1	1	0.2827	7.85	69.95	44.95	488	48	52	44	31	57	184	92	142	0.75
33	83	141	18	1	0	15	1	0	7	0	2	12	1	234		0	10	250	0.63	0	0	0	0	0	277	147	0	343.798	183.8	0	1	2640	0	1	-1.7239	10.2	75.4	48	355	67	57	50	60	51	218	109	147	0.765	245
34	83	89	20	2	1	16	1	0	10	0	1	15	1	250	0	0	10		0	0	0	0	0	0	296	163	0	536.538	201.4	0	0	3160	0	2	-0.8536	9.7	73.25	46.1	354	63	57	60	55	67	239	120	163	0.605	248
35	83	143	32	0	0	6	0	0	2	0	0	1	0	329	1	1	10		19.97	4.27239	0	0	0	0	277	158	0	521.361	203.1	0	1	3520	0	1	0.4752	12.6	79.5	49.6	364	48	41	44	50	51	186	93	158	1.035	246
36	83	144	20	0	0	17	1	0	9	0	0	9	0	214	0	0	10	1000	11.15	1.61538	0	0	0	0	286	158	0	480.836	199.1	0	1	2550	0	2	-2.1013	9.8	74.4	46.8	385	62	57	65	55	42	219	110	158	1.075	249
37	83	139	25	0	0	8	0	0	4	0	0	0	0	248	1	1	12	1666.67	0	0	0	0	0	0	260	163	0	553.649	218.6			2860	0	1	-0.1497	10.4	77.5	46.5	400	65	44	44	44	57	189	95	163	0.985	247
38	83	156	19	0	0	9	0	0	13	0	0	2	0	220.5		0	12		11.18	2.72656	0	0	0	0	250	165	0	580.924	220.3			2400	1	1	-0.5756	9	73.4	47	397	78	52	44	50	42	188	94	165	0.735	248
39	83	115	23	0	0	7	0	0	6	0	0	6	0	233.5	1	1	11	1000	1.26	0	0	0	0	0	286	152	0	413.119	189.8	0	0	3490	0	1	-0.0124	6.85	74.75	47.5	362	54	47	55	51	51	204	102	152	1.035	250
40	83	165	21	2	1	16	1	2	17	1	2	18	1	241.5	0	0	8	333.333	66.6	13.3902	1	0	0	0	287	166	1	448.894	198.1	0	1	2100	0	2	-3.1216	8	69.5	43.5	357	37	57	50	51	43	201	100	166	0.975	245
41	83	157	23	1	0	16	1	0	10	0	0	9	0	221.5	0	0	10	571.429	184.73	1.30906	0	0	0	0	265	166	0	571.072	214.7			2300	0	1	-1.8713	9.8	74.85	45.9	367	31	46	28	44	46	164	82	166	0.61	248
42	83	59	36	0	0	9	0	0	11	0	1	13	1	320	1	2	11	1000	0	0	0	0	0	0	269	154	0	494.673	205.4	0	0	3300	0	2	0.6406	8.1	72.35	45.05	365	48	46	49	44	46	185	93	154	1.63	245
43	83	115	16	0	0	5	0	0	6	0	1	8	1	226		0	9		0.25	0	0	0	0	0	226	142	0	379.378	182.6	0	0	2200	1	1	1.0373	10.1	72	46	393	49	47	50	55	51	203	101	142	0.55
44	83	155	23	0	0	7	0	0	7	0	0	6	0	331	0	1	10		0.84	0	0	0	0	0	291	163	0	593.943	213.2	0	1	3120	0	2	-0.804		70.4	44.6	333	54	53	50	60	46	209	105	163	1.09	239
45	83	106	27	0	0	13	0	0	10	0	0	9	0	253	0	2	7	500	26.24	3.7438	0	0	0	0	237	163	0	553.792	201.5	0	1	1800	1	2	-0.8247	6.7	68.2	42.75	409	37	38	65	50	46	199	99	163	0.87
46	83	124	25	0	0	7	0	2	18	1	1	20	1	305	1	1	11	1666.67	21.9	8.00357	0	0	0	0	247	142	0	344.486	174.6	0	1	2320	1	2	-0.3372	8.1		45	363	72	58	72	49	71	250	125	142	1.735	244
47	83	132	19	3	1	20	1	0	3	0	0	7	0	264.5	1	1	10	1333.33	0	3.52778	0	0	0	0	294	154	0	425.621	186	0	0	2940	0	1	-1.7343	8.5	69.65	43.2	343	63	57	66	60	62	245	122	154	0.725	254
48	83	88	22	2	1	12	1	2	12	1	2	13	1		0	0	12	1500	1.46	0	0	0	0	0	283	152	0	428.206	193.4	0	1	2800	0	1	-1.6249	10.7	73	45.5	331	77	48	61	60	66	235	118	152	1.825	239
49	83	120	21	0	0	15	1	0	11	0	0	10	0	270	0	0	9		0.38	3.95946	0	0	0	0	265	147	0	397.215	182.7	0	1	2700	0	1	-0.8909	7.85	68.2	44.6	386	43	57	49	44	51	201	100	147	0.805	243
50	83	149	27	0	0	9	0	2	16	1	0	9	0	295.5	1	3	10	800	3.86	0	0	0	0	0	232	165	0	546.17	207.7			1460	1	2	-1.2501	8.75	69.5	44.4	381	49	38	60	55	67	220	110	165	2.695
51	83	166	22	0	0	18	1	0	17	1	0	15	1	239.5	1	0	9		0.7	3.11157	1	0	0	0	270	166	0	589.757	214.9	0	1	3100	0	2	0.0901	10.7	73.6	48	388	48	60	65	44	57	226	113	166	0.56	251
52	83	149	17	0	0	15	1	0	14	1	0	15	1	206		0	10		3.07	1.95865	0	0	0	0	266	163	0	589.746	212.9			2900	0	2	-0.1967	10.1	71.75	45.5	346	58	42	50	60	57	209	105	163	0.69	248
53	83	94	29	0	0	11	0	0	12	0	0	7	0	300	1	1	9	1500	1.4	0.0647321	0	0	0	0	250	150	0	620.916	217.6	1	1	3060	1	1	1.0042	12.8	76.45	47.4	365	30	53	60	45	57	215	108	150	0.825	244
54	83	69	28	0	0	8	0	0	0	0	0	16	1	399.5	1	1	11	1250	2.95	0.138	0	0	0	0	271	162	0	568.941	213.1	0	1	4400	0	2	2.8231	7.9	72.8	46.2	330	68	38	61	44	61	204	102	162	0.9	261
55	83	88	24	0	0	17	1	0	5	0	0	0	0	301.5	1	1	10	666.667	0	4.09211	0	0	0	0	270	159	0	535.577	204.1	0	0	3020	0	2	-0.1169	10	75.7	45.45	382	31	52	49	44	46	191	95	159	1.16	243
56	83	166	19	0	0	11	0	0	9	0	0	14	1	300	0	0	10		1.14	1.33264	0	0	0	0	270	166	0	609.371	221.1	0	0	3260	0	1	0.2179	9.6	73.55	47.85	373	48	41	44	50	57	192	96	166	1.51	258
57	83	86	32	0	0	24	1	0	24	1	0	14	1	280	1	2	12	1500	3.71	0	0	0	0	0	274	163	0	555.281	211.7	0	0	3220	0	1	-0.1011	9	74	46.1	366	48	52	55	55	51	213	107	163	0.55	254
58	83	130	24	0	0	8	0	0	9	0	0	6	0		1	1	10	333.333	6.59	4.21901	0	0	0	0	274					0	1	3300	0	2	0.3813	9	71.4	44.4	355	49	53	39	55	57	204	102			243
59	83	101	22	2	1	22	1	0	11	0	0	7	0	253.5		1	10	500	13.89	3.03454	0	0	0	0	277	157	0	501.372	208.4	0	1	2480	0	1	-2.0934	9.05	71.8	46.1	361	67	47	60	60	51	218	109	157	1.665	240
60	83	187	18	0	0	2	0	0	3	0	0	6	0	354.5	1	0	11	1000	0	0	0	0	0	0	293							3800	0	1	0.4656	8.3		45.25	362		20		22	23					244
61	83	160	26	0	0	6	0	0	12	0	0	4	0	314		2	12	857.143	0	0	0	0	0	0	284	165	0	574.401	218.5	0	0	3460	0	1	0.0016	9.3	73.15	47.25	343	54	53	60	51	62	226	113	165	0.945	244
62	83	117	34	0	0	8	0	0	13	0	0	5	0	240	1	2	9	1250	0	0	0	0	0	0	273	155	0	497.045	198.8			3200	0	1	-0.0964	8.5	70.9	46.2	363	43	52	60	50	57	219	110	155	1.405	252
63	83	84	18	2	1	19	1	2	19	1	0	11	0	244		0	11	166.667	11.41	1.23871	0	0	0	0	276	157	0	482.122	202.6	0	1	3100	0	2	-0.2264	9.7	70.5	46.15	348	49	57	60	55	51	223	112	157	0.53	247
64	83	159	24	0	0	11	0	0	10	0	1	8	1	290		1	8		0	1.944	0	0	0	0	289	162	0	560.066	215.2	0	1	2620	0	1	-2.283	9.2	73.3	47.35	374	43	46	60	55	57	218	109	162	0.875
65	83	151	26	0	0	8	0	0	8	0	0	5	0	253.5	1	1	12	200	8.38	3.04206	0	0	0	0	247	167	0	617.176	221			2520	1	1	-0.0328	9.7	74	45.8	410	57	38	44	40	46	168	84	167	1.03
66	83	133	27	0	0	13	0	0	11	0	0	1	0	350	0	2	8	1250	0	0	0	0	0	0	254					0	1	3000	1	1	0.5947	10.9	75	48.1	415	43	38	44	50	42	174	87			253
67	83	83	40	0	0	10	0	0	7	0	0	14	1	230	1	3	8	1250	125.21	3.25658	0	0	0	0	273	148	0	390.212	184.7	0	1	2650	0	2	-1.288	7.7	67.1	44.95	367	48	46	44	40	42	172	86	148	0.775
68	83	77	21	0	0	13	0	0	6	0	0	21	1	255		0	11		35.17	0	0	0	0	0	289	155	0	529.605	203.7	0	0	3040	0	1	-1.2951	8.2	72	45.4	387	78	52	49	55	51	207	104	155	0.725	245
69	83	154	28	3	1	21	1	1	19	1	3	18	1	225	1	2	9	62.5	4.66	5.60853	0	0	0	0	283	162	0	546.676	212.3	0	1	2680	0	2	-1.6682	8.4	72.25	45.15	369	48	46	49	40	51	186	93	162	0.945	246
70	83	165	25	0	0	0	0	3	21	1	1	18	1	285	1	2	5	166.667	7.76	0.004	0	0	0	0	274	166	0	619.691	218	0	1	2860	0	2	-0.7707	8.1	69.8	44.35	340	54	53	60	55	57	225	113	166	0.54	244
71	83	66	30	1	0	12	1	0	12	0	0	4	0	424.5	0	0	12	500	0	5.98026	0	0	0	1	265	157	0	560.36	214.1			3700	0	2	1.7615	10.35	72.95	48	340	49	66	66	60	51	243	122	157	0.675	248
72	83	141	22	0	0	9	0	0	8	0	0	7	0	265	1	0	12		0	0	0	0	0	0	286	149	0	360.856	194.1	0	0	2320	0	1	-2.7936	8.6	73.6	48.65	369	62	52	55	50	57	214	107	149	0.585	240
73	83	109	30	0	0	8	0	0	3	0	0	12	0	365	0	1	9	1000	45.4	0	0	1	0	1	290	147	1	309.024	163.5	0	1	3980	0	2	1.3208	9.4	72.65	44.8	369	62	41	44	44	46	175	88	147	0.52	253
74	83	144	18	2	1	20	1	0	16	1	2	16	1	241		0	11		17.92	0	0	0	0	0	273	153	0	444.506	191.4	0	0	3055	0	2	-0.1768	8.5	72.5	44.6	382	48	57	65	44	66	232	116	153	0.69	238
75	83	99	16	2	1	19	1	0	15	1	2	24	1	240	0	0	10		2.03	0.110909	0	0	0	0	275							2750	0	1	-1.3536	9	69.65	45.5	367	62	60	69	50	57	236	118			248
76	83	148	24	0	0	20	1	0	0	0	0	11	0	250.5	0	0	10		94.34	0.782123	0	0	0	0	270	151	0	394.742	195.4			2900	0	1	-0.6889	7.5	68.7	45.15	364	43	41	44	40	51	176	88	151	0.71
77	83	82	19	0	0	9	0	0	12	0	1	13	1	222	1	1	11	1666.67	0	11.0263	0	0	0	0	273	154	0	440.935	201.2	0	0	3900	0	1	1.5129	9.6	77	48.45	349	58	47	60	35	36	178	89	154	0.675	243
78	83	114	18	2	1	18	1	0	0	0	0	7	0	270		0	11		5.51	0.886047	0	0	0	0	275	149	0	383.976	185.6	0	1	2300	0	1	-2.3927	8.5	73.9	44.7	330	49	30	44	44	56	174	87	149	0.645	248
79	83	62	27	0	0	14	1	0	6	0	0	2	0	295	1	1	12	1000	0	1.23333	0	0	0	0	272	148	0	420.618	182.3	0	1	2880	0	2	-0.6068	10.2	73.5	45	357	37	53	45	35	46	179	90	148	1.01	259
80	83	86	24	0	0	13	0	0	19	1	2	21	1	335	0	2	12	1666.67	32.52	0	0	0	0	0	266	139	0	389.078	176.3	0	1	3100	0	2	0.3195	8.8	71.05	44.6	371	48	60	60	50	57	227	114	139	0.825	240
81	83	113	22	1	0	16	1	2	21	1	0	8	0	312	0	1	9	333.333	4.22	0	0	1	0	1	261	148	0	439.205	194.2	0	1	2600	0	2	-0.6851	8.9	72.5	44.4	364	31	52	49	50	46	197	98	148	0.895	244
82	83	72	34	0	0	12	0	0	11	0	0	19	1	405	1	2	9	750	0	0	0	0	0	0	279	146	0	374.855	176.6	0	1	3000	0	2	-0.6413	8.2	71.1	42.1	368	78	60	49	50	66	225	113	146	0.76	259
83	83	156	17	0	0	12	0	0	14	1	0	0	0	247.5		0	10		1.06	0.0919118	0	0	0	0	288	160	0	575.964	209.4	0	0	3440	0	1	-0.225	11.7	76.65	46.3	366	62		44	55	51			160	1.03	248
84	83	141	16	0	0	5	0	0	3	0	0	12	0	210		0	8		5.08	4.61111	0	0	0	0	273	145	0	404.145	185	0	1	3160	0	2	0.082	6.9	68.25	43.7	373	43	41	60	50	57	208	104	145	0.47	253
85	83	70	21	2	1	22	1	0	11	0	0	15	1	280.5	0	0	10		18.84	2.51891	0	0	0	0	258	144	0	486.009	196.3	0	0	2940	1	2	0.431	11	75.5	44.95	390	43	52	55	55	51	213	107	144	0.615	235
86	83	110	27	0	0	0	0	0	6	0	0	0	0	265.5	1	0	12	666.667	0	4.04276	0	0	0	1	278	159	0	529.584	195.7			2350	0	1	-2.4212	10.3	76.1	46.1	366	62	46	60	35	46	187	94	159	1.05	244
87	83	138	37	0	0	16	1	0	12	0	0	3	0	390	0	6	7	166.667	0	0	0	0	0	0	265	161	0	669.683	220.4	0	1	3150	0	2	0.503	10.1	74	46.1	366	48	52	55	55	57	219	110	161	0.73	245
88	83	115	27	1	0	20	1	0	8	0	0	15	1	240	0	1	9	272.727	9.31	4.6745	1	0	0	0	268	142	0	327.652	173.9	0	0	2500	0	2	-1.4128	8.1	71.65	45.4	370	43	57	39	50	57	203	101	142	1.11	241
89	83	103	22	2	1	18	1	3	20	1	2	15	1	305	0	2	6	666.667	11.25	1.63487	0	0	0	0	270	150	0	355.126	180.2	0	1	2420	0	2	-1.7357	6.3	61.8	41.05	366	53	57	60	31	51	199	99	150	1.425	261
90	83	74	27	0	0	7	0	0	2	0	0	0	0	285.5	1	0	13	3000	0	0	0	0	0	1	283	150	0	426.398	187.8			3950	0	2	1.4906	8.5	71	44.45	334	54	57	60	51	57	225	113	150	0.67	240
91	83	64	28	0	0	4	0	0	5	0	0	0	0	381	1	2	9	1500	0	2.02679	0	0	0	0	254					0	1	2500	1	1	-0.6317	8.9	72.9	46.85	394	37	52	44	40	37	173	87
92	83	160	17	1	0	14	1	0	13	0	0	10	0	216		0	10		0	0	0	0	0	0	269	166	0	659.644	222.1	0	1	2780	0	1	-0.9363	9.7	73.65	47.7	367	48	52	49	50	46	197	98	166	0.82
93	83	140	22	0	0	11	0	0	10	0	0	8	0	242.5	1	0	12		20.4	2.79514	0	0	0	0	281	162	0	518.583	202.5	0	0	2900	0	2	-1.0038	8	70.4	44.7	366	66	52	60	55	46	213	107	162	0.86	253
94	83	117	29	0	0	12	0	0	8	0	0	2	0	306.5	1	2	12	250	0	0	0	0	0	0	281	149	0	468.483	198.4	0	0	3600	0	1	0.4772	10	78	45.8	338	37	47	39	35	43	164	82	149	1.355	241
95	83	132	17	3	1	15	1	0	17	1	0	19	1	270		1	8	250	0	0	0	0	0	0	271	146	0	379.483	179.9			2340	0	1	-2.111	8.6	74	44.7	380	37	41	55	31	42	169	85	146	0.67	241
96	83	143	22	1	0	19	1	0	12	0	0	13	0	217	0	0	10		13.94	6.20073	0	0	0	0	267	158	0	515.148	196.8	0	0	2420	0	2	-1.5676	7.9	70.55	43.85	366	66	41	39	40	42	162	82	158	0.8	244
97	83	160	34	0	0	6	0	0	8	0	0	2	0	226.5	0	2	5	400	8.61	0.666139	0	0	0	0	281	166	0	641.382	213	0	1	3500	0	2	0.5487	7.9	70.1	45.9	369	66	46	55	55	42	198	99	166	0.94	259
98	83	108	27	2	1	19	1	0	11	0	2	19	1	277.5	0	1	8	100	131.59	0.668342	0	0	0	0	265	161	0	569.719	202.8	0	0	3320	0	2	0.9121	10.6	72.55	45	366		41	44	40	42			161	0.6	246
99	83	144	16	0	0	6	0	0	5	0	0	4	0	220		0	10	500	0	2.39901	0	0	0	0	268	158	0	531.505	209.3	0	0	2900	0	2	-0.3195	11.2	75	47.75	377	43	46	44	60	66	216	108	158	0.73	243
100	83	121	27	0	0	5	0	0	13	0	0	12	0	290	1	3	8	400	0	4.30592	0	0	0	0	276	163	0	607.959	211.2	0	1	3340	0	1	0.0909	10.1	74	45.2	384	48	52	65	50	46	213	107	163	1.095	253
101	83	100	17	2	1	9	1	2	22	1	1	10	1	255		0	9	62.5	0	15.5132	1	0	0	0	269	146	0	379.809	187.7	0	1	3400	0	1	0.6057	11.4	79.4	49.25	377	48		65	44	51			146	0.84	245
102	83	151	18	0	0	8	0	0	9	0	1	13	1	226.5	1	0	10		0	0.207469	0	0	0	0	265	159	0	518.3	200.7	0	0	2500	0	1	-1.3934	10.7	73.65	45.7	363	37	52	55	55	57	219	110	159	0.675	239
103	83	118	24	0	0	14	1	0	12	0	2	14	1	215	0	0	9	333.333	2.97	0	0	0	0	0	277	167	0	574.138	204.7	0	0	2900	0	2	-0.8159	8.2	73.05	44	371	48	52	55	44	37	188	94	167	0.585	259
104	83	85	32	0	0	20	1	0	0	0	0	0	0	390	0	1	12	1250	0	0	0	0	0	0	281	156	0	606.069	209.9	0	1	4120	0	1	1.6321	10.2	73.5	47	372	57	46	39	44	42	171	86	156	0.79	242
105	83	94	25	1	0	11	1	0	7	0	1	10	1	235	0	1	11	1000	4.27	6.63158	0	0	0	0	254	157	0	537.501	203.9	0	0	2320	1	2	-0.9411	8.8	72.45	46.75	359	49	57	50	60	51	218	109	157	1.01	241
106	83	111	16	1	0	13	1	0	10	0	0	5	0	264		0	10	1000	4.86	0.276498	0	0	0	0	266	162	0	531.58	208.3	0	1	2780	0	1	-0.7502	9.3	72.45	46.6	366	43	60	69	50	46	225	113	162	0.91	240
107	83	60	21	2	1	25	1	0	12	0	0	18	1	265	0	1	11	750	35.08	0.0561869	0				278	152	0	459.888	200.1				0	2		9	73	46		43	46	44	40	42	172	86	152	1.005	245
108	83	136	25	0	0	12	0	1	9	1	0	6	0	259	0	1	8		21.57	4.1	1	0	0	1	280	165	0	622.575	219.4			2900	0	2	-0.9588	8.1	73.05	44.6	370	78	52	55	44	57	208	104	165	1.26	261
109	83	107	19	0	0	10	0	0	0	0	0	1	0	309.5		0	12		0	0	0	0	0	0	286	167	0	516.898	211.4			3320	0	2	-0.0943	8.3	70.3	46.9	368	43	57	60	44	46	207	104	167	0.76	265
110	83	110	16	1	0	17	1	0	9	0	0	13	0	236		0	11	500	9.93	2.57516	0	0	0	0	281	148						3240	0	1	-0.4144	9.4	75	46.4	334	54	53	60	60	57	230	115	148	0.98	238
111	83	116	17	0	0	7	0	3	21	1	3	18	1	235.5		0	7	333.333	0	0.0198413	0	0	0	0	273	155	0	430.887	194.6	0	1	3000	0	2	-0.3365	9.4	74.95	43.55	369	43	38	44	44	37	163	82	155	1.005	252
112	83	83	23	0	0	15	1	0	14	1	0	1	0	270	0	1	10		79.49	1.23926	0	0	0	0	273	136	0	365.113	184.1	0	1	3080	0	2	-0.1243	7.5	70.5	44.9	367	53	41	49	50	37	177	89	136	1.08	227
113	83	115	24	0	0	7	0	0	7	0	0	1	0	288.5	0	1	9	600	0	0.245833	0	0	0	0	284	153	0	427.692	183.8	0	0	3060	0	1	-1.0233	10.3	74.55	44.05	364	37	38	39	44	37	158	80	153	0.87	251
114	83	150	28	0	0	12	0	0	12	0	0	7	0	256.5	0	0	5	1000	0	0	0	0	0	0	271	152	0	462.334	191.3	0	1	1820	0	1	-3.1486	8.2	74.55	46.2	369	31	34	28	31	33	126	66	152	1.3	263
115	83	100	28	0	0	11	0	0	8	0	0	6	0	430	1	1	12	600	0	0	0	0	0	0	268	162	0	596.372	210.1	0	0	3150	0	1	0.0643	10	77.5	45.25	374	48		55	44	42			162	0.82	239
116	83	136	25	0	0	10	0	0	0	0	0	10	0	268	0	0	12	1000	2.84	2.38255	0	0	0	0	274	163	0	540.335	205.2			2780	0	2	-0.989	9.2	72.4	45	366	37	46	60	40	46	192	96	163	1.185	255
117	83	128	22	0	0	0	0	2	21	1	0	0	0	232.5		0	10		6.15	1.25	0	0	0	0	258					0	1	2520	1	1	-0.875	8.3	73	44.45	391	66	46	39	44	46	175	88
118	83	159	23	0	0	18	1	0	12	0	0	9	0	272	0	0	12		0.98	0	0	0	0	1	272	166	0	497.973	211	0	0	2640	0	2	-1.2614	8	69.45	46.1	370	43	52	49	50	57	208	104	166	1.285	245
119	83	135	30	2	1	17	1	0	9	0	2	22	1	248	1	1	12	1000	43.05	15.453	0	0	0	0	263	162	0	583.501	214.9			2500	0	1	-1.2662	8.5	70	44.7	369	66	46	49	40	42	177	89	162		242
120	83	124	28	0	0	5	0	0	3	0	0	3	0	295	0	2	11	750	5.45	6.56294	0	0	0	0	282	145	0	334.097	182	0	1	2800	0	2	-1.3145	7.6	69.5	44.9	368	43	57	60	50	57	224	112	145	0.715	240
121	83	122	23	2	1	14	1	2	19	1	2	14	1	255	0	1	10	500	10.2	3.39803	0	0	0	0	284	157	0	529.648	202.4	0	1	2940	0	2	-1.0243	9.4	73.65	43.6	364	66	52	60	44	46	202	101	157	1.035	242
122	83	139	34	2	1	18	1	0	13	0	0	8	0	335	1	0	9	2500	3.47	0	0	0	0	0	276	155	0	550.33	204	0	1	3400	0	2	0.5286	10.1	75.4	45.75	350	80	57	60	55	62	234	117	155	0.745	240
123	83	154	16	0	0	4	0	0	0	0	0	10	0	255		0	10		0.5	0.507042	0	0	0	1	271	161	0	609.531	206.5	0	1	2200	0	2	-2.3332	7.8	68.2	43.7	373	31	38	44	50	37	169	85	161	1.695	233
124	83	106	18	2	1	16	1	0	4	0	0	7	0	316	0	0	11		24.86	0.0363322	0	0	0	0	289	154	0	442.185	190.3	0	1	2980	0	2	-1.1081	7.8	69.25	44.95	389	66	57	44	50				154	0.83	246
125	83	143	21	0	0	4	0	0	0	0	0	1	0	254	1	0	12	2000	4.48	0.00858369	0	0	0	0	278	153	0	477.383	195.6	0	1	3150	0	2	-0.1924	9.5	77	46.05	342	49	57	55	51	51	214	107	153	0.645	243
126	83	134	28	0	0	12	0	0	12	0	0	6	0	220	1	2	12	1000	8.32	4.07246	0	0	0	0	275	150	0	403.732	175.7	0	0	3060	0	2	-0.2817	11.1	72.55	44.65	339	78	70	71	60	62	263	131	150	0.605	248
127	83	132	20	0	0	8	0	0	19	1	2	13	1	285.5	1	0	9	1200	0	0	0	0	0	0	219	161	0	566.28	205.4			1640	1	1	0.1254	8.5		46.7	398	49	53	66	40	67	226	113	161	1.04
128	83	161	16	2	1	22	1	0	12	0	0	12	0	271	0	0	7	333.333	3.76	4.89024	0	0	0	0	278	162	0	528.415	207.9	0	1	2300	0	2	-2.4011	8.4	70.7	45.5	369	43	52	60	50	46	208	104	162	1.43	253
129	83	134	32	2	1	22	1	2	24	1	3	27	1	240	0	2	9	166.667	3.57	52.9592	0	0	0	0	280	159	0	543.947	201.9			2720	0	2	-1.4397	8.5	71	44.3	359	67	61	60	55	57	233	117	159	0.985	240
130	83	106	26	0	0	9	0	0	5	0	0	0	0	334.5	0	1	12	333.333	6.4	0	0	0	0	0	278	158	0	476.435	197.7	0	0	3300	0	2	0.1908	9.1	72.8	45.5	357	49	57	55	55	62	229	115	158	1.27	246
131	83	93	21	1	0	9	1	0	11	0	0	0	0	190	1	0	12	1500	0	0	0	0	0	0	276	149	0	383.478	186.9	0	0	2840	0	2	-0.929	9.9	73.5	45.9	374	37	52	55	55	51	213	107	149	0.705	241
132	83	166	16	1	0	7	1	1	12	1	0	8	0	233		0	8		16.52	1.35973	0	0	0	0	279	167	0	574.412	218.1	0	0	2700	0	2	-1.4479	10.1	73.95	45.4	371	53	41	55		51			167	0.57	253
133	83	139	23	0	0	18	1	0	3	0	0	0	0	370	0	1	9	1333.33	0	3.3843	0	0	0	0	278					0	1	3200	0	1	-0.3649	8.1	71	45.7	373	43	52	33	44	42	171	86
134	83	138	24	2	1	19	1	0	10	0	2	6	1	235	0	1	10	333.333	5.77	3.65714	0	0	0	0	273	156	0	525.454	205.8	0	0	3400	0	2	0.673	7.5	68	44.05	373	43	57	65	50	51	223	112	156	0.775	245
135	83	157	24	2	1	19	1	0	17	1	0	9	0	270.5	1	0	11	571.429	25.6	0.013089	0	0	0	0	281	165	0	608.587	217.8	0	1	3200	0	2	-0.1989	8	72	46.15	360	49	57	60	60	51	228	114	165	0.97	244
136	83	100	25	0	0	11	0	1	8	1	0	2	0	275	0	1	8	555.556	13.04	8.20661	1	0	0	0	265	142	0	312.041	173.9	0	0	3100	0	1	0.1215	10.9	75.2	46.4	382	48	52	49	50	46	197	98	142	0.885
137	83	146	24	0	0	5	0	0	1	0	0	17	1	250	0	2	9	500	0	2.3719	0	0	0	0	256							2100	1	1	-1.7671	7.6	69	44.7	373	49	57	60	55	57	229	115			252
138	83	68	20	0	0	8	0	1	11	1	0	5	0	255	0	0	10		6.21	0.202335	0	0	0	0	263	144	0	445.413	198.7	0	1	3000	0	2	0.2515	8.2	71.1	44.15	375	62	52		50	51			144	1.02	245
139	83	82	21	0	0	7	0	0	4	0	0	4	0	232	0	0	10	1000	1.72	0.457207	0	0	0	0	286	154	0	478.984	190.6	0	1	3600	0	1	0.2581	9.5	74	46.8	377	62	46	55	44	51	196	98	154	0.565	256
140	83	82	32	0	0	16	1	0	11	0	0	10	0	325	1	1	10	1333.33	6.49	0.0474453	0	0	0	1	274	163	0	549.271	206.7	0	0	2940	0	2	-0.5525	9	74	45	376	57	57	60	60	62	239	120	163	0.945	253
141	83	112	22	0	0	9	0	0	8	0	0	4	0	236.5	1	0	11		11.75	0	0	0	0	0	265	147	0	382.061	182.9			2850	0	1	-0.5065					48	46	49	40				147	0.86	240
142	83	112	17	0	0	19	1	0	8	0	0	14	1	240		0	10	400	6.63	0	0	0	0	0	269	142	0	395.263	176.6	0	0	2860	0	2	-0.4882	10.9	75.5	47.15	375	43	52	55	50	51	208	104	142	0.71	244
143	83	69	19	2	1	21	1	3	26	1	2	23	1	235	0	1	9	1000	4.19	0	0	0	0	0	268	163	0	615.313	216.1	0	1	2880	0	1	-0.6188	10	71.05	46	386	37	52	44	40	42	178	89	163	0.705
144	83	163	36	0	0	22	1	0	9	0	0	12	0	295	1	2	10	1000	28.3	6.73577	0	0	0	0	280	164	0	601.853	214.5	0	1	2900	0	2	-0.9588	9.3	75	46.9	377	57	46	44	50	51	191	95	164	0.56	236
145	83	163	23	2	1	19	1	1	20	1	0	19	1	223.5	0	1	12	142.857	48.99	0	0	0	0	0	286	165	0	616.115	211.3	0	1	2860	0	1	-1.6119	9.7	73.9	46.9	360	49	53	55	51	43	202	101	165	1.01	263
146	83	123	31	0	0	14	1	0	0	0	0	13	0	344	1	3	10	600	0	3.57534	0	0	0	0	285	147	0	390.368	178.8	0	1	2620	0	2	-1.895	8.3	71.65	42.5	365	57	46	60	55	57	218	109	147	0.665	242
147	83	141	32	2	1	11	1	2	14	1	2	11	1	277	0	1	8	833.333	21.18	8.55597	1	0	0	0	267	154	0	463.375	189.2	0	0	2800	0	2	-0.5306	7.5	71	43.85	348	49	57	50	55	46	208	104	154	0.74	246
148	83	125	31	0	0	7	0	0	18	1	0	5	0	320	1	1	12	2000	0	0	0				282	147				0	0		0	1		10.5	75.5	47		31	52	65	44	57	218	109	147		268
149	83	103	21	2	1	23	1	0	17	1	0	12	0	245	0	0	12	500	81.27	6.24671	1	0	0	1	266	152			196.2	0	0	2925	0	1	-0.3657	9.2	72.2	47.1	367	31	41	33	40	42	156	79	152	1.065	255
150	83	114	16	1	0	12	1	1	9	1	0	5	0	280		0	9		0	2.46714	0				280	170	0	631.485	218.4			3225	0	1	-0.3902	9.1	73.05	47	388	62	60	49	60	57	226	113	170	0.865	258
151	83	158	35	0	0	12	0	0	0	0	0	4	0	364.5	1	2	9	333.333	0	0	0	0	0	0	285	161	0	542.938	202.6	0	1	3200	0	2	-0.3678					66		60	55	51			161	0.81	241
152	83	161	21	2	1	10	1	0	5	0	0	4	0	250	0	1	10	181.818	0	2.4	0	0	0	0	266	164	0	637.272	212.7	0	0	2600	0	1	-1.2074	6.9	71	43.5	336	44	53	55	45	36	189	95	164	1.245	246
153	83	100	35	0	0	11	0	0	9	0	1	13	1	380	1	2	12	500	1.4	6.53719	0	0	0	0	247	156	0	517.604	208.6			3600	1	1	2.2795	10.4	77	49.95	416	57	52		44	46			156	0.925
154	83	69	29	0	0	19	1	1	9	1	1	14	1	290.5	1	1	13	714.286	0	1.23864	0	0	0	0	272	157	0	469.696	198.8	0	1	2600	0	2	-1.3688	10	72.5	44.4	358	44	53	71	51	57	232	116	157	0.795	257
155	83	86	28	0	0	14	1	0	1	0	0	0	0	321.5	1	0	12	428.571	11.22	0.195652	0	0	0	0	280	154	0	491.712	200.3			2785	0	2	-1.2543	8.5	70.5	45.65	374	66	52	60	50	51	213	107	154	0.74	240
156	83	124	25	0	0	12	0	0	1	0	0	3	0	291	0	0	8	1000	0	0	0	0	0	0	273	156	0	472.424	198			2860	0	1	-0.9663	9	73	45.1	366	37	46	33	40	42	161	81	156	0.915	259
157	83	55	24	0	0	8	0	0	7	0	0	17	1	270	1	0	11	1500	0	1.42353	0	0	0	0	272					0	1	3000	0	2	-0.2818	10.6		47.8	336	49	61	71	40	57	229	115
158	83	110	18	2	1	16	1	3	22	1	1	19	1	237	0	0	9		12.92	0	0	0	0	0	242	162	0	592.298	222.5	0	0	2400	1	1	0.0852	7.9		47.2	410	31	52	39	35	51	177	89	162	0.84
159	83	129	31	0	0	6	0	0	3	0	0	8	0	280	0	4	10	666.667	0	3.71711	0	0	0	0	273	159	0	534.358	199.6	0	1	2720	0	2	-1.0989	6.2	65.55	44.2	363	37	46	55	40	46	187	94	159	0.665	262
160	83	161	26	0	0	12	0	0	3	0	0	8	0	347	0	1	10	1000	0.2	0	0	0	0	0	251	162	0	530.249	211.1	0	0	2820	1	2	0.6436	11	74.5	46.15	373	73	57	66	55	46	224	112	162	0.94	242
161	83	97	22	0	0	19	1	2	12	1	0	12	0	236	0	1	11	625	6.68	0	0	0	0	0	283	166	0	619.732	214.3			3310	0	2	-0.0009	8.2	71.15	43.4	368	62	52	44	44	46	186	93	166	0.68	244
162	83	74	27	2	1	21	1	1	17	1	0	18	1	250	0	1	10	666.667	47.88	3.6039	1	0	0	0	261	157	0	495.885	198	0	0	2900	0	1	-0.1168	8.7		47.2	379	31	34	55	44	51	184	92	157	0.685	235
163	83	76	19	3	1	20	1	0	3	0	0	5	0	235	0	0	10		18.16	1.47804	0	0	0	0	279	161	0	530.085	204.5	0	0	2650	0	1	-1.7971	7.4	71.1	45	364	62	46	44	35	46	171	86	161	1.155	243
164	83	107	21	0	0	18	1	0	2	0	0	7	0	215		0	9		0	1.33136	0				282							3940	0	1	1.2101	7.5		44.4	360	49	53	60	40	51	204	102			227
165	83	168	23	0	0	10	0	0	11	0	0	10	0	292.5	0	2	10	400	0	1.94167	0	0	0	0	250					0	0	2800	1	2	0.6719	10	78	46.3	419	73		49	55	57					240
166	83	82	26	0	0	23	1	2	20	1	2	18	1	290	0	1	9	250	27.96	6.16981	0	0	0	0	278	155	0	474.696	197.5	0	0	3540	0	2	0.7711	8.5	70.15	44	367	43	52	44	55	46	197	98	155	0.725	253
167	83	113	17	2	1	12	1	0	11	0	0	0	0	295		0	11		0	1.23235	0	0	0	0	274	159	0	471.067	205	0	0	3110	0	2	-0.0984	8	70	45.8	379	48	52	49	44	42	187	94	159	1.475	249
168	83	96	27	0	0	1	0	0	1	0	0	0	0	250	0	0	8	666.667	45.99	8.82566	0	0	0	0	275	162	0	540.604	208			2955	0	2	-0.5509	10.2	73.6	45.35	368	43	52	39	35	46	172	86	162	0.98	267
169	83	154	19	0	0	9	0	2	16	1	2	11	1	263.5	0	2	10	214.286	0	4	0	0	0	0	266	168	0	703.297	222	0	0	3280	0	2	0.7598	10.7		47	357	44	66	55	55	51	227	114	168	0.61	241
170	83	148	26	0	0	16	1	2	14	1	1	16	1	260.5	0	1	11	250	172.96	5.67	0	0	0	0	252	157	0	468.866	196	0	1	2200	1	1	-1.2375	8.4	72.5	46	407	31	52	55	40	37	184	92	157	0.93
171	83	146	17	0	0	16	1	0	14	1	0	17	1	280	1	0	9	2500	0.7	0.53876	0	0	0	0	235	162	0	523.082	196.3	1	1	1910	1	2	-0.2822	7.5	69	43	401	67	42	39	45	36	162	82	162	1.035
172	83	114	24	0	0	9	0	0	4	0	0	11	0	250	1	1	12		8.71	0	0	0	0	0	279	163	0	516.519	202.9	0	0	2620	0	2	-1.6563	8.6	73	45.7	386	37	52	55	55	46	208	104	163	0.875	244
173	83	126	29	2	1	22	1	0	9	0	0	14	1	290	0	1	11	666.667	0	0	0	0	0	0	288	161	0	525.98	210.9	0	0	3250	0	2	-0.3515	7.2	69.5	45.3	371	43	46	65	55	51	217	109	161	0.46	245
174	83	121	28	0	0	8	0	0	9	0	0	1	0	320	1	1	9	555.556	90.8	6.37829	0	0	0	0	273	158	0	479.345	202	0	1	2580	0	1	-1.6612	8	71	45.85	381	37	52	44	35	37	168	84	158	1.275	254
175	83	147	29	2	1	21	1	0	20	1	1	21	1	320.5	0	2	11	500	0	2.23243	0	0	0	0	280	164	0	621.864	210.5	0	1	3345	0	2	0.226					43		65	40	57			164	1.14	244
176	83	137	21	0	0	18	1	1	18	1	2	25	1	273.5	1	1	9	400	24.56	9.56061	0	0	0	1	276	147	0	395.34	178.4	0	1	2450	0	2	-1.9548	9.4	72.5	44.95	385	66	52	55	50	42	199	99	147	1.42	250
177	83	130	25	2	1	19	1	0	10	0	0	9	0	305	0	1	10	1333.33	0.38	0	0	0	0	1	285	159	0	536.055	206.9	0	1	3500	0	2	0.3907	10.8	77.35	46.5	353	44	47	45	51	46	189	95	159	1.125	245
178	83	85	35	0	0	4	0	0	2	0	0	4	0	330	0	3	10	600	0	0	0	0	0	0	273	148	0	391.931	185.7			3120	0	2	-0.0204	7.8	72	45	359	67	61	60	55	62	238	119	148	0.935	241
179	83	152	20	0	0	12	0	0	2	0	0	1	0	255		0	12		0	0	0	0	0	0	287	165	0	663.526	216.5			4120	0	1	1.4071	12.3	85	46.8	390	48	41	39	40	46	166	83	165	0.87	259
180	83	157	24	0	0	0	0	0	0	0	0	0	0	300	0	0	12	3000	0	0.0581395	0	0	0	0	258	163	0	548.332	207.9	0	0	2640	1	1	-0.5684	10.5	75	46.5	404	43	34	33	40	30	137	70	163	0.61	255
181	83	132	32	0	0	6	0	0	13	0	0	3	0	275	1	2	9		37.53	4.34899	0	0	0	0	279	160	0	481.524	209.5	0	0	3160	0	1	-0.5196	9.4	76.5	46.1	375	31	52	44	40	37	173	87	160	0.62	247
182	83	140	22	2	1	12	1	0	2	0	0	0	0	245	0	0	13	500	18.03	0	0	0	0	0	281	158	0	481.488	198.9	0	1	2840	0	2	-1.165	10	74	44.8	350	67	53	50	45	51	199	99	158	0.65
183	83	97	32	2	1	14	1	2	20	1	0	20	1	310	0	1	8	2000	308.9	15.4605	1	0	0	0	270	146	0	391.884	185.6	0	0	3020	0	1	-0.3807	9.2	75	45.85	364	37	46	44	31	42	163	82	146	0.835	242
184	83	160	33	0	0	16	1	0	16	1	0	8	0	285	0	4	9	166.667	30.39	9.18548	0	0	0	0	278	162	0	594.136	211.7	0	0	3340	0	2	0.2901	8.5	69.7	46	383	31	46	60	40	42	188	94	162	0.96	239
185	83	93	18	0	0	6	0	0	10	0	0	6	0	335	1	0	10	500	0	0.740854	0	0	0	0	286	162	0	553.493	209.1	0	0	3500	0	2	0.3535	9.7	72.5	45.6	344	44	57	50	45	51	203	101	162	0.915	240
186	83	140	26	0	0	10	0	2	21	1	0	2	0	340	1	0	10	500	0	0	0	0	0	1	268	161	0	550.303	208.8	0	0	3430	0	2	1.002	10	77	45.4	376	57	57	55	50	51	213	107	161	0.6	240
187	83	97	24	0	0	20	1	0	10	0	0	14	1	300	1	2	9	1000	0	0	0	0	0	0	274	164	0	560.173	208.7	0	1	3840	0	1	1.3402	10.4	76.5	45.55	366	66	57	49	50	51	207	104	164	0.92	242
188	83	88	21	3	1	25	1	3	21	1	1	15	1	238	0	2	8		2.54	0	0	0	0	0	262	145	0	368.51	179.3			2700	0	2	-0.4776	7.3	66.4	45.55	366	62	52		50	51			145	1.105	250
189	83	126	32	0	0	13	0	0	13	0	0	5	0	340	0	2	8	1500	3.08	0	0	0	0	0	277	156	0	502.669	202.4			3440	0	1	0.2839	10.6	76.45	47.25	354	63	57	55	60	62	234	117	156	0.405	262
190	83	78	36	0	0	14	1	0	22	1	0	17	1	280.5	1	0	6	1000	1.07	0	0	0	0	0	283					0	1	3140	0	2	-0.4446	9.5	75.5	45.15	387	48	57	49	50	42	198	99			257
191	83	144	22	0	0	11	0	0	11	0	0	4	0	243	1	0	12	1500	28.12	10.095	0	0	0	0	266					0	0	3070	0	2	0.2441	10.8	78.6	45.5	370	43	52	65	35	51	203	101			246
192	83	174	27	0	0	2	0	0	0	0	0	1	0	290	1	1	11	857.143	0.04	0.727642	0	0	0	0	274					0	0	3320	0	2	0.4303	8.3	72	46	362	49	47		60	51					244
193	83	139	17	0	0	14	1	0	17	1	0	12	0	264.5	0	0	10	333.333	0	0	0	0	0	0	292	162	0	588.168	215.1	0	0	3270	0	1	-0.8315	13.5	77	48.25	336	44	53	45	35	36	169	85	162	0.6	244
194	83	151	27	0	0	10	0	0	14	1	1	14	1	224	1	1	11	375	3.34	0	0	0	0	0	269	158	0	530.242	210.4	0	0	3940	0	1	1.7783	9.8	78.5	47	335	44	31	45	45	43	164	82	158	0.62	248
195	83	133	16	1	0	19	1	3	19	1	0	12	0	233.5		0	8		0	2.70629	0				282	154	0	437.574	188.7	0	1	2980	0	2	-0.832	9.5	72.55	45.8	367	62	52	49	50				154	0.885	270
196	83	158	30	0	0	10	0	0	6	0	0	1	0	260	0	3	10	1200	6.7	0	0				281	165	0	574.428	209.7	0	0	3420	0	2	0.3555	9.1	76.5	46.5	379	26	52	44	50	51	197	98	165	0.99	256
197	83	117	26	0	0	0	0	0	0	0	0	0	0	250	1	1	12	2000	0	0	0	0	0	0	294	167	0	600.494	206.3	0	0	3280	0	2	-0.4757	9.6	73.2	45.25	370	31	52	65	55	42	214	107	167	0.385	239
198	83	75	25	2	1	21	1	2	24	1	2	16	1	300	0	1	9	800	9.17	5.23355	0	0	0	0	274	161	0	587.288	212.3	0	1	3150	0	1	-0.2781	10.3	77.1	47.35	362	49	57	45	55	51	208	104	161	1.06	246
199	83	112	18	0	0	6	0	2	9	1	0	5	0	227.5		0	12		0	0.39951	0	0	0	0	280	162	0	564.223	202.1	0	0	2780	0	2	-1.2809	8.8	73	44.35	351	49	53	50	51	57	211	106	162	0.84	238
200	83	56	35	0	0	16	1	0	8	0	0	4	0	325.5	1	1	10	1333.33	7.7	0.212446	0	0	0	1	256	149	0	499.283	199.5	0	0	3480	1	1	1.5227	8.6		48.2	382	49	53	60	45	57	215	108	149	0.8	239
201	83	90	31	0	0	12	0	0	14	1	0	13	0	230.5	0	1	12	2000	19.02	12.2993	0				272	157	0	508.881	206.8	0	1	2550	0	1	-1.6791	8.3	72	46.5	351	73	53	39	45				157	0.915	264
202	83	149	30	0	0	12	0	0	13	0	0	15	1	340	1	2	12	600	2.47	5.06667	0				283	162	0	539.022	198.5	0	1	3280	0	2	-0.0774	9.5	71	46.2	333	37	57	39	55	51	202	101	162	0.935	247
203	83	81	34	0	0	12	0	0	13	0	0	5	0	305	0	1	10	1333.33	0	0.784861	0	0	0	0	273	162	0	553.634	198.3	0	0	2620	0	2	-1.3684	8.5	69.45	44.2	348	37	53	22	40	43	158	80	162	0.64	249
204	83	119	19	0	0	18	1	2	17	1	2	16	1	235	1	0	12	2000	0	0	0				257	163	0	593.043	211.7	0	1	2480	1	2	-0.7265	8.4			394	57	52	55	40	46	193	96	163	0.755	247
205	83	99	38	3	1	26	1	3	26	1	2	17	1	320	0	4	10		0	0	0	0	0	0	277	162	0	586.012	211.9	0	1	3260	0	2	0.1371	10.6	75	45.55	362	49	53	50	55	46	204	102	162	1.55	250
206	83	152	16	0	0	22	1	0	4	0	0	9	0	242	0	0	9		9.82	2.956	0				271					0	0	2940	0	1	-0.6453	10	72	46.5	357	37	57	45	45	32	179	90			246
207	83	152	18	0	0	3	0	0	8	0	2	18	1	265	0	0	9		0	0	0	0	0	0	285	160	0	521.602	207.5	0	1	3000	0	1	-1.2216	9.6	71.5	45.75	364	37	41	44	31	37	153	77	160	0.88	242
208	83	92	19	2	1	20	1	0	10	0	0	16	1	205.5		0	12		3.55	0.00856164	0	0	0	0	223	150	0	458.534	187.9	1	0	2000	1	1	0.8037	11.2	81	47.15	426	62	46	39	44	51	180	90	150	0.825
209	83	156	37	0	0	2	0	0	12	0	0	6	0	300	1	1	8	1500	3.03	0.509091	0	0	0	0	283	163	0	603.529	215.9	0	0	3600	0	1	0.3877	10.1	73.5	45.1	353	37	42	39	35	36	152	77	163	0.52	243
210	83	106	20	2	1	25	1	0	14	1	0	17	1	226.5	1	0	12		4.19	2.89216	0				259	150	0	408.01	191.5	0	1	2600	0	2	-0.541	9.5	73.55	46.55	376	31	38	33	35	37	143	73	150	0.99	246
211	83	130	32	0	0	13	0	0	20	1	0	18	1	333.5	1	2	6	333.333	4.13	3.88816	0	0	0	0	281	168	0	595.736	214.6	0	0	3440	0	2	0.4042	11.8	76.5	46.35	367	66	52	60	50	51	213	107	168	0.79	250
212	83	72	23	0	0	14	1	0	9	0	0	16	1	240	0	2	11	1500	0	0.0616197	0	0	0	0	273	157	0	518.184	204.9	0	1	3600	0	1	0.8577	9.5	74	48.9	387	57	46	60	44	46	196	98	157	0.685	246
213	83	92	23	0	0	14	1	0	8	0	0	23	1	256.5	1	2	11	400	31.89	10.7039	0	0	0	0	266	156	0	444.709	189.3	0	0	2720	0	2	-0.6879	8	68	43.05	344	37	42	45	55	43	185	93	156	1.165	247
214	83	151	21	2	1	7	1	0	5	0	0	8	0	232.5	0	0	12	833.333	1.86	0.389163	0	1	0	1	285	162	0	524.706	210.6	0	1	3150	0	1	-0.8387	10	77.5	47.5	364	37	46	39	44	42	171	86	162	1.425	241
215	83	80	24	0	0	4	0	0	11	0	0	6	0	248.5	1	0	10	1000	10.57	7.08882	1	0	0	0	283	157	0	450.55	191.2	0	0	2300	0	2	-2.5823	9.5	75	45.45	348	37	61	50	55	51	217	109	157	1.255	241
216	83	92	22	2	1	23	1	2	24	1	3	25	1	264	0	1	10	166.667	3.54	4	0	0	0	0	276	164	0	510.678	211.3			2740	0	2	-1.1997	7.5	68	45	369	43	46	44	44	42	176	88	164	1.495	248
217	83	117	19	0	0	3	0	0	15	1	0	0	0	253.5	0	0	9	100	2.12	4.42896	0	0	0	0	283	161	0	571.956	212			3100	0	1	-0.8734	9.3	78.5	46.5	387	73	52	55	44	51	202	101	161	0.715	249
218	83	108	29	0	0	9	0	0	2	0	0	7	0	270	1	0	12	2000	0	0	0	0	0	0	287	159	0	509.046	198.9	0	1	3400	0	2	0.0707	10.8		47.2	341	58	66	71	45	57	239	120	159	0.825	241
219	83	76	26	0	0	15	1	0	14	1	2	18	1	250	1	1	9	2000	0	0	0	0	0	0	280	162	0	514.221	206.8	0	0	3500	0	2	0.5905	7.5	70.05	44.2	336	37	34	50	40	46	170	85	162	1.105	238
220	83	167	20	1	0	12	1	0	5	0	0	7	0	277		0	12	500	0	4.04132	0	0	0	0	260					0	0	2700	0	2	-0.3371				347	49	61	77	45	57	240	120			248
221	83	101	17	1	0	15	1	2	20	1	0	14	1	241	0	0	12	666.667	3.17	0.469186	0	0	0	0	267	147	0	417.948	187.1	0	1	3000	0	2	0.0055	9.4		48.3	387	78	38	65	40	57	200	100	147	1.26	260
222	83	119	20	2	1	13	1	0	10	0	0	8	0	255	0	0	11		3.84	3.66118	0	0	0	0	275	150	0	420.574	185.7			3100	0	2	-0.1759	9.2	73.9	45.05	349	44	57	60	55	62	234	117	150	0.61	255
223	83	120	25	2	1	18	1	0	10	0	0	9	0	255	0	1	12		5.21	3.34868	1	0	0	0	268	151	0	409.654	178.6	0	0	2600	0	1	-1.3295	9.4	70	46.5	388	57	52	60	50	51	213	107	151	1.025	241
224	83	120	28	1	0	18	1	0	12	0	0	19	1	190	0	1	10	666.667	0	0	0	0	0	0	290	167	0	585.738	212.8	0	1	3015	0	1	-1.3862	8.3	68.5	47.85	367	37	41	55	50	46	192	96	167	0.755	253
225	83	90	22	0	0	13	0	0	7	0	0	19	1	240	1	0	11		0.53	4.19737	0	0	0	0	269	160	0	493.977	201.9	0	0	3300	0	1	0.3699	11.5	78.5	49.15	379	31	52	44	50	42	188	94	160	0.625	244
226	83	109	33	0	0	14	1	0	2	0	0	6	0	475	0	1	9	1000	0	6.09504	0	0	0	0	253	162	0	505.108	202.6	0	1	2620	1	1	-0.2509	8.2	70	46.3	382	30	53	50	45	43	191	95	162	1.155
227	83	128	30	0	0	9	0	0	0	0	0	3	0	375	1	2	9	1000	0	0	0	0	0	0	280	170	0	792.936	228.5	0	1	4300	0	2	2.3032	11	75	46.95	360	67	38	50	45				170	0.905	248
228	83	74	20	2	1	14	1	0	9	0	0	0	0	207	0	0	12	500	0	0	0	0	0	0	286	161	0	623.776	221.4	0	1	3300	0	1	-0.4966	10.4	75.55	46.9	370	43	57	55	50	51	213	107	161	0.485	243
229	83	165	41	0	0	20	1	2	19	1	2	14	1	265	0	1	8	333.333	8.15	4.89431	0	0	0	0	274	166	0	566.252	214.7	0	0	2900	0	1	-0.9203	10	75.65	46.5	339	44	53	50	51	46	200	100	166	1.06	248
230	83	131	18	2	1	22	1	0	12	0	0	3	0	270	1	0	12	500	0	0	0	0	0	0	272	166	0	575.788	210.8			2830	0	1	-0.9857	9.2	75.5	46.15	363	62	46	33	31	46	156	79	166	0.945	249
231	83	100	25	2	1	20	1	0	13	0	0	12	0	215.5	0	0	9		5.82	1.04464	0	0	0	0	273	155	0	502.072	201.5			3280	0	1	0.1017	8.8	75	44.95	360	44	47	45	45	51	188	94	155	1.23	234
232	83	127	30	0	0	6	0	0	11	0	0	5	0	276.5	0	0	12	100	42.68	0	0	0	0	0	271	159	0	538.013	204.5	0	0	2780	0	2	-0.8243	11.6	76	47.5	368	31	38	49	44	46	177	89	159	1.335	246
233	83	127	16	0	0	6	0	0	5	0	0	5	0	227		0	10	1500	0	0.00383142	0	0	0	0	279	157	0	480.327	199.1	0	1	3000	0	1	-0.9319	8.4	73.25	46.05	370	53	46	49	40	46	181	91	157	1.1	243
234	83	74	19	0	0	10	0	1	18	1	0	9	0	265	0	0	10	333.333	41.69	1.62745	1		0	1	265	166	0	646.352	219.2	0	1	2720	0	2	-0.6235	9	74	44.5	335	44	53	39	45	51	188	94	166	0.85	257
235	83	118	19	0	0	12	0	0	11	0	0	6	0	275	1	0	10	750	21.67	0.553846	0	0	0	0	254	162	0	540.881	197.1	0	0	2620	1	1	-0.3262	10	75	45.55	406	73	46	55	50	57	208	104	162	0.625	244
236	83	89	18	0	0	8	0	0	3	0	0	2	0	291.5	0	0	12	600	0	0	0	0	0	0	267	149	0	425.757	189.3	0	1	2800	0	1	-0.7621	12.3	77	47.65	355	49	57	45	51	46	199	99	149	1.295	243
237	83	59	25	0	0	8	0	0	1	0	0	6	0	373	1	0	12	1200	0	0	0	0	0	1	288	162	0	556.713	212.9	0	0	4315	0	1	1.787	12.4	74.55	47.2	381	53	52	60	50	46	208	104	162	0.61	242
238	83	115	21	0	0	20	1	0	13	0	0	18	1	232	0	0	9	333.333	0	0.128205	0	0	0	0	273	165	0	561.333	216.1	0	0	3290	0	1	0.1262	8.8	71	46.7	343	49	53	39	55	57	204	102	165	0.7	257
239	83	130	17	1	0	18	1	0	13	0	2	11	1	235	0	0	11		9.31	1.47304	0	0	0	0	280	152	0	437.978	189	0	1	3080	0	2	-0.4722	9.5	74	47.45	358	37	47	39	55				152	0.92	238
240	83	135	28	0	0	4	0	0	2	0	0	0	0	265.5	1	0	10	200	0	8.73026	0	0	0	0	278	165	0	567.406	203.7	0	0	3190	0	2	-0.0882	10.2	77	46.25	368	66	41	44	64	51	200	100	165	0.54	242
241	83	145	19	3	1	14	1	2	13	1	0	7	0	386.5	0	1	11	750	0	0	0	0	0	0	291	152	0	452.006	196.3	0	1	3030	0	1	-1.4015	9.4	73	46.15	354	67	53	45	51	46	195	97	152	0.85	243
242	83	128	29	0	0	12	0	0	10	0	0	9	0	379.5	1	2	10	1000	2.6	0	0	0	0	0	280	156	0	467.757	198.7	0	1	3100	0	1	-0.7256	9.2	71.5	44.95	363	31	52	49	40	46	187	94	156	1.135	249
243	83	158	18	0	0	3	0	0	6	0	0	5	0	275.5	0	0	11		0	2.78462	0				279	166	0	592.253	208.5	0	1	3525	0	2	0.7042	9.4	70.05	46.5	344	20	47	45	35				166	1.025	244
244	83	116	22	1	0	17	1	0	4	0	0	3	0	285	0	0	12		42.85	0.507937	1	0	0	0	269	160	0	482.82	194.9	0	0	3000	0	2	-0.1121	10.2	75.5	43.65	337	63	57	28	55	46	186	93	160	0.96	243
245	83	127	17	0	0	2	0	0	3	0	1	14	1	235	0	0	10		5.96	1.79412	0				279	165	0	586.259	219	0	0	3620	0	2	0.9141	9.9	74.5	45.4	359	54	57	50	51	51	209	105	165	1.05	252
246	83	59	22	0	0	11	0	0	20	1	1	15	1	230	0	0	11	666.667	17.29	2.72697	0	0	0	0	282	163	0	596.478	218.8	0	1	3715	0	1	0.7142	10.7	75	47.6	351	49	61	60	45	46	212	106	163	0.675	247
247	83	129	20	0	0	7	0	0	11	0	0	9	0	275.5	1	0	12	1333.33	5.31	3.84868	0				284	161	0	538.674	207.9	0	1	3320	0	2	-0.016	8.7	71	45.45	343	37	57	39	55	57	208	104	161	0.635	249
248	83	115	19	0	0	10	0	0	6	0	0	2	0	225	0	0	9		1.68	3.23684	0	0	0	0	268	152	0	395.284	186.3	0	1	2100	0	1	-2.4742	8.8	70.5	45.05	359	44	53	39	40				152	1.105	242
249	83	162	18	0	0	20	1	0	12	0	0	12	0	276	0	0	10		2.33	0	0	0	0	0	288	165	0	565.92	216.2	0	1	2895	0	1	-1.599	8	69	45.25	344	37	42	39	40	32	153	77	165	1.21	241
250	83	87	26	0	0	3	0	0	0	0	0	0	0	331.5	0	2	12	250	12.89	0	0				270	163	0	675.457	221.9	0	1	3500	0	1	0.7832	9.4	77	46.45	363	66	57	44	50	51	202	101	163	0.57
251	83	118	19	0	0	16	1	0	9	0	0	9	0	214	1	0	10	500	4.19	0	0	0	0	0	274	156	0	462.387	196.1	0	0	2900	0	2	-0.6615	9.1	73	44.3	379	43	46	55	50	51	202	101	156	0.645	253
252	83	153	23	0	0	10	0	0	4	0	0	2	0	240.5	0	0	9	500	49.17	0	1	0	0	0	278	161	0	517.757	206.1	0	1	2660	0	2	-1.5076	8.2	69	45	370	62	46	49	50	46	191	95	161	0.745	241
253	83	92	24	0	0	6	0	0	10	0	0	4	0	351	0	0	10	333.333	3.44	0	0	0	0	1	284	160	0	626.648	216.3	0	1	3725	0	2	0.9679	8.1	73.65	44	362	49	61	55	55	57	228	114	160	0.68
254	83	71	19	0	0	13	0	0	16	1	0	10	0	217	0	0	9	166.667	6.52	3.7562	1	0	0	0	208	161	0	503.802	202.7	1	0	1400	1	1	0.2829	8.6	71.15	45.6	428	37	53	45	35				161	0.68
255	83	78	30	0	0	18	1	0	6	0	0	3	0	306	0	3	10	500	2.42	0	0	0	0	0	265	160	0	443.858	199.3			2380	0	2	-1.554	8.4	70.95	44.65	366	37	60	49	50	57	216	108	160	0.765	249
256	83	101	32	0	0	7	0	0	8	0	0	4	0	328.5	0	1	10	1500	4.34	0.142586	0	0	0	0	288	164	0	600.373	216.6	0	1	3600	0	2	0.5224	9.6	75.9	45.6	363	62	57	55	50	51	213	107	164	0.77	256
257	83	69	36	0	0	9	0	0	8	0	2	18	1	273	0	2	10	1500	0	0	0	0	0	0	275	153	0	512.195	196.6	0	0	3400	0	1	0.2882	9.8	73.3	47.2	341	37	42	33	35	46	156	79	153	0.955
258	83	114	22	1	0	11	1	0	4	0	0	2	0	274	0	0	12	125	0.85	0	0	0	0	0	287	142	0	322.928	173.1	0	0	3940	0	1	1.0128	9.2	73	46.45	353	67	47	50	55	51	203	101	142	0.505	239
259	83	100	30	2	1	22	1	0	14	1	1	17	1	340.5	0	2	12	1000	0	0	0	0	0	0	262	162	0	593.251	211.4	0	0	3000	0	2	0.3153	9.9	75.5	47.2	333	54	66	55	51	51	223	112	162	0.685	251
260	83	127	28	0	0	7	0	0	3	0	0	0	0	262	1	0	7	500	0.69	6.93972	0	0	0	1	273	146	0	368.806	173.1			2695	0	2	-1.1531	10.6	75.75	45.5	335	37	47	45	55	51	198	99	146	0.955	246
261	83	128	33	3	1	28	1	2	27	1	2	23	1	305.5	0	4	4	400	1.86	3.54305	1	0	0	0	296	153	0	465.313	204.9	0	1	3525	0	1	-0.3127	11.2	72	51	369	20	34	28	35	30	127	66	153	1.015	247
262	83	142	23	0	0	10	0	2	15	1	3	18	1			1	8		12.48	3.22222	1	0	0	0	282	164	0	574.091	206	0	0	2500	0	1	-2.2704	9.2	72.5	43.15	368	37	52	49	50	51	202	101	164	0.73	249
263	83	79	29	2	1	15	1	0	7	0	0	1	0	257	1	1	10	833.333	389.48	5.77632	0	0	0	0	295	153	0	435.702	191	0	0	3500	0	2	0.0592	10.2	73.45	46.05	380	37	41	55	50	42	188	94	153	0.835	258
264	83	152	16	0	0	7	0	0	10	0	2	15	1	212		0	10		0.5	4.32283	0	0	0	0	252	158	0	523.161	194.7	0	0	2720	1	2	0.3135	7.9	68	43.45	395	57	41	33	44	46	164	82	158	0.585	242
265	83	104	17	2	1	10	1	2	16	1	1	12	1	253	0	0	10	142.857	3.64	6.95066	1	0	0	0	288	161	0	539.154	211.1	0	1	2685	0	1	-2.0906	8.6	68.6	45.95	363	43	46		50	51			161	1.045
266	83	120	26	0	0	9	0	0	8	0	0	8	0	200	1	1	8	750	14.99	0.118821	0	0	0	0	278	169	0	619.647	220.1	0	0	2900	0	2	-0.8648	8.1	69.1	46	382	48	52	49	50	51	202	101	169	0.725	260
267	83	131	36	0	0	17	1	0	16	1	0	6	0	363.5	1	1	12	1333.33	92.13	0.377395	0	0	0	0	280	166	0	645.107	215	0	1	3275	0	2	0.0508	10.1	77	46.55	346	37	53	50	55	57	215	108	166	1.1	241
268	82	78	17	3	1	18	1	0	8	0	2	17	1	255		0	10		0	0	0	0	0	0	281	163		581.269	212.6			3440	0	1	0.0905	9	76.25	47	348	44	53	50	55	46	204	102	163	0.54
269	83	91	17	0	0	16	1	0	16	1	0	9	0	274	0	0	8	333.333	11.35	5.90083	1	0	0	0	284	174	0	737.831	224.2	0	0	2980	0	2	-0.9169	10.5	70.6	45	347	44	47	45	51	46	189	95	174	1.39	243
270	83	156	19	0	0	11	0	0	8	0	0	9	0	201	0	0	10		11.71	0.0744681	0	0	0	0	282	163	0	565.041	210.5			3500	0	1	0.191	12	79	46.35	390	43	60	60	44	57	221	111	163	0.92	240
271	83	148	16	0	0	10	0	0	12	0	0	5	0	280.5	0	0	9	250	10.13	1.92513	0	0	0	0	277	158	0	475.169	206.1	0	1	2900	0	1	-1.083	10	74.5	46.35	369	62	60	55	50	51	216	108	158	0.79	246
272	83	121	29	0	0	7	0	0	10	0	0	5	0	328	0	0	12	1000	0	0	0	1	0	1	277	162	0	574.792	211.1	0	1	2600	0	2	-1.6182	9.4	72.6	46.45	365	31	60	44	50	51	205	102	162	0.67	234
273	83	120	18	2	1	20	1	1	22	1	0	14	1	262.5		0	9		8.64	3.29276	1	0	0	0	271	161	0	504.308	205.4	0	0	2900	0	1	-0.7482	9.5	73.95	45.9	370	62	46	44	50	46	186	93	161	1.4	252
274	83	71	25	3	1	25	1	0	8	0	0	0	0	275.5	0	1	9	1000	7.2	5.71429	0				244	161	0	567.992	217.9	0	0	2585	1	1	0.3747	10.5	74.5	47.45	383	44	47	55	40	46	188	94	161	0.795	238
275	83	79	27	0	0	18	1	0	13	0	0	20	1	330	1	2	6	400	0	4.48684	0	0	0	0	281	162	0	573.301	202.3	0	1	2700	0	1	-1.7726	7.2	66.65	42.8	380	48	41	44	50	46	181	91	162	0.915
276	83	95	23	0	0	11	0	0	11	0	0	0	0	266	1	0	12	2000	0	0	0	0	0	0	274	165	0	610.049	211.2	0	1	3060	0	2	-0.2297	10.3	73.05	46	346	49	57	66	51	51	225	113	165	0.915	242
277	83	119	22	3	1	21	1	2	20	1	2	20	1	254.5	0	1	9		12.45	10.6711	1	0	0	0	266	163	0	560.176	213.1			2800	0	1	-0.6989	10.8	73.5	47.6	361	37	47	33	40	46	166	83	163	0.615
278	83	98	23	0	0	17	1	0	17	1	0	19	1	286	0	1	9	400	34.46	0.364504	1	0	0	0	288	162	0	614.803	215.3	0	0	3860	0	1	0.7925	12.9	75.2	48.25	371	62	52	44	44	51	191	95	162	0.78
279	83	116	18	0	0	6	0	0	8	0	1	10	1	281		0	12		0	2.57237	0				284	150	0	357.313	179.4	0	0	3060	0	2	-0.7014	8.5	71.3	45.9	360	24	53	39	35	36	163	82	150	0.995	242
280	83	165	16	2	1	19	1	0	3	0	0	5	0	239	0	0	9		1.69	0	0	0	0	0	276					0	0	3050	0	2	-0.3595	8.5	73.5	44.6	345	24	47	39		46					241
281	83	141	20	2	1	11	1	0	3	0	0	1	0	336		0	12	666.667	10.19	0	0	0	0	0	265	151	0	423.331	185.8	0	0	3460	0	1	0.9636	9.1	77.1	46.6	387	62	60	60	50	51	221	111	151	0.6
282	83	103	17	1	0	13	1	0	11	0	0	3	0	250	0	0	11		0	0.813596	0	0	0	0	277	159	0	534.639	202.2			3240	0	2	0.0867	13	76.6	47.45	370	62	52	55	50	51	208	104	159	0.51	240
283	83	104	16	3	1	17	1	0	8	0	1	10	1	213		0	10		14.87	7.56667	0	0	0	0	194	160	0	509.329	205			1000	1	1	-0.1777	7.3	71.15	43.2	475		20	20	20				160	1.225
284	83	80	19	0	0	10	0	0	7	0	0	6	0	245		0	9	250	0	5.05263	0	0	0	0	273	164	0	585.948	220.6			3040	0	1	-0.5038	8.5	75	45.55	340	37	57	39	55	46	197	98	164	1.105	249
285	83	87	36	0	0	12	0	0	16	1	0	11	0	277	0	3	10	1000	0	6.09091	0	0	0	0	238	153	0	470.293	200	0	0	2470	1	1	0.5867	9.9	76.6	48.15	385	37	47	39	45	57	188	94	153	0.745
286	83	115	39	0	0	18	1	0	21	1	0	11	0	247	0	1	11		0	0	0	0	0	0	278	165	0	526.776	213.5	0	1	2600	0	1	-1.8666	9.4	72.55	46.95	351	44	57	45	35	46	183	92	165	0.975	240
287	83	158	22	0	0	6	0	0	5	0	0	0	0	289.5	0	1	9	1333.33	0	0	0	0	0	0	282	158	0	559.297	199			3620	0	2	0.7913	10	73.5	44.45	343	67	57	50	55	57	219	110	158	0.695	239
288	83	126	30	0	0	9	0	0	12	0	0	5	0	311	0	2	10		0	0	0	0	0	0	278	162	0	575.31	210.3	0	0	3700	0	2	1.1388	9.4	75.65	44.2	388	66	52	60	50	46	208	104	162	0.98
289	83	87	17	2	1	21	1	3	21	1	2	26	1	220	0	0	11	333.333	0.5	1.00765	0				266	162	0	541.309	195.3	0	1	2300	0	2	-1.8232	9.3	69.6	44.6	347	44	57	66	51	43	217	109	162	0.78	246
290	83	65	16	2	1	24	1	1	24	1	0	0	0	257	0	0	10	461.538	29.26	2.70292	1	0	0	0	277					0	0	3000	0	2	-0.5443	8.3	69.8	45.55	335	37	47	45	51	43	186	93			244
291	83	145	19	0	0	4	0	0	5	0	0	2	0	243.5	0	0	12		12.1	0	0	0	0	0	259	156	0	549.694	201.2			2445	0	2	-0.9599	7.45	70.45	43.45	335	44	47	45	45	46	183	92	156	0.75
292	83	103	24	0	0	15	1	0	20	1	1	20	1	298	0	1	9		0	0	0				269	165	0	611.698	211.4	0	1		0	1		8.8	72.5	45.6		44	42	45	45	46	178	89	165	0.835	243
293	83	105	31	0	0	5	0	0	4	0	0	0	0	340	0	2	10		0	0	0	0	0	0	274	161	0	539.297	210.5			4425	0	2	2.7585	9.8	71.6	47.05	385	62	52	55	50	51	208	104	161	0.695	252
294	83	154	21	0	0	12	0	0	0	0	0	8	0	277.5	0	0	9	666.667	19.68	7	1	0	0	0	263	156	0	493.059	199.6			2690	0	2	-0.5736	9	70	45.25	346	54	53	39	51	51	194	97	156	0.94	253
295	83	109	25	0	0	3	0	0	14	1	0	5	0		1	1	10	1666.67	10.39	0.299492	0	0	0	0	269	165	0	550.807	207.3	0	0	3060	0	2	0.0438	8.6	70.5	44.6	387	37	57	49	50	51	207	104	165	1.125	253
296	83	59	21	2	1	11	1	0	7	0	0	7	0	236	0	0	9		0	0	0	0	0	0	275	161	0	574.289	211.2	0	0	3000	0	1	-0.7189	10.2	76.7	47.45	350	37	47	39	51	51	188	94	161	0.605	247
297	83	149	23	1	0	15	1	0	19	1	2	14	1	276	0	0	10		6.2	2.93902	0	0	0	0	288	150	0	432.606	181.5	0	1	3440	0	2	0.1343	9.9	75.4	44.05	359	63	53	55	51	62	221	111	150	1.025
298	83	124	18	1	0	18	1	0	5	0	2	19	1	284	0	1	6	666.667	2.87	8	1	0	0	0	272							3220	0	2	0.2851	10.2	72.5	46.15	385	43	57	60	50	37	204	102			240
299	83	92	25	2	1	22	1	2	19	1	0	11	0	260	1	1	7	500	6.98	7.19901	1	0	0	0	279	154	0	407.727	184.3	0	1	2450	0	2	-2.0836	7.8	69.25	43.9	352	30	47	33	55	46	181	91	154	0.925	239
300	83	163	28	0	0	4	0	0	0	0	0	0	0	287	1	1	10	2000	1.07	0	0				275	165	0	604.765	211.8	0	0	2900	0	2	-0.7142	8.9	73	44.2	340	63	53	50	55	51	209	105	165	0.72	268
301	83	79	38	0	0	17	1	0	15	1	0	2	0	275.5	1	0	9	2500	0	0	0	0	0	0	287	162	0	561.018	203.3	0	0	3065	0	2	-0.794	9.7	71.1	45.4	338	24	47	39	45	51	182	91	162	0.755	244
302	83	160	24	0	0	10	0	2	11	1	0	7	0	238	0	1	8	133.333	0	5	0				237	163	0	600.825	216.6	0	0	2160	1	2	0.1952	7.8	69.35	45	396	44	61	60	55	46	222	111	163	0.705
303	83	156	24	0	0	20	1	0	15	1	0	0	0	236	0	1	8	166.667	16.2	7.24231	1	0	0	0	269	165	0	602.932	207.7			2640	0	1	-1.2896	10.3	73	47.5	378	31	46	39	31	42	158	80	165	0.76
304	83	161	22	2	1	19	1	0	14	1	0	9	0	251.5	0	0	12	142.857	3.53	0	0	0	0	0	280	168	0	595.965	212.7	0	1	3240	0	2	-0.0511	10.4	71	46.95	336	44	57	50	55	57	219	110	168	0.855	246
305	83	91	31	0	0	12	0	0	6	0	0	1	0	290	0	3	12	750	0	0	0	0	0	0	287	161	0	485.147	203.3	0	1	3605	0	2	0.5809	8.2	72.6	43.6	349	44	57	45	55	46	203	101	161	0.96	244
306	83	114	27	0	0	18	1	0	19	1	0	18	1	244.5	1	3	12	454.545	18.43	5.09211	0	0	0	1	272	162	0	489.273	201.5	0	0	2790	0	2	-0.8532	8.1	71.35	44.5	378	43	52	49	50	57	208	104	162	0.665	244
307	83	116	22	0	0	4	0	2	21	1	0	5	0	271	0	0	10	222.222	0	3.49346	0	0	0	0	265	162	0	611.826	211.2	0	0	2950	0	2	-0.0025	9.4	71.5	45.2	363	62	46	49	50	42	187	94	162	0.76	256
308	83	145	24	0	0	17	1	0	10	0	0	4	0	362	0	0	12	600	0	3.58681	0		0	1	271	167	0	710.012	216.3			2880	0	2	-0.5503	10.4	73	47.05	351	54	57	66	55	51	229	115	167	0.835	250
309	83	105	26	1	0	10	1	0	15	1	2	16	1	360	0	2	11	833.333	0	5.02961	0	0	0	0	277	167	0	634.537	218.9	0	1	3220	0	1	-0.2615	10.9	74.05	47.85	332	49	62	56	55	49	222	111	167	1.025	240
310	83	139	20	0	0	13	0	0	0	0	0	9	0	269	0	0	8	428.571	130.59	0	1	0	0	0	271	162	0	586.355	211.7	0	1	3000	0	1	-0.491	8.7	72	45.95	364	62	41	44	40	37	162	82	162	0.54	243
311	83	139	30	2	1	16	1	0	15	1	0	11	0	242	1	2	11	50	4.66	3.84559	0	0	0	0	270	153	0	416.376	185.8	0	1	2780	0	2	-0.7667	7.8	72	44.3	350	54	57	50	45	46	198	99	153	0.775	241
312	83	79	18	0	0	9	0	0	3	0	0	10	0	239	0	0	11	1000	5.12	2.22727	0	0	0	0	284	157	0	489.896	204	0	1	3600	0	1	0.3439	12.4	81.6	47.6	387	48	52	44	44	42	182	91	157	0.745	240
313	83	159	19	0	0	16	1	3	13	1	2	18	1	244.5	0	0	11	200	5.59	2.58077	1	0	0	0	267	167	0	605.292	211	0	0	2880	0	1	-0.5566	11	76.2	46	349	49	47	45	51	57	200	100	167	0.7	243
314	83	154	23	0	0	13	0	0	14	1	0	5	0	267	0	1	12	833.333	0	0.362374	0	0	0	0	281	162	0	581.336	213.9			3880	0	1	1.1195	9.6	74.95	47.85	383	48	57	65	55	46	223	112	162	1.23	238
315	83	72	20	2	1	15	1	0	2	0	0	7	0	334.5	1	0	10		27.63	0.818015	0	0	0	0	285					0	1	2940	0	2	-1.0647	9.2	73.55	46.8	372	48	46	44	40	51	181	91			240
316	83	69	38	0	0	16	1	0	1	0	0	3	0	260	1	2	9		1.83	5.88816	0	0	0	0	262	164	0	622.835	217	0	1	2500	0	1	-1.2007	8.3	72.45	45.75	336	37	57	39	40	43	179	90	164	0.74	248
317	83	147	16	0	0	8	0	1	6	1	0	5	0	278.5	1	0	9		11.84	0	0	0	0	0	253	170	0	623.603	222.2	0	0	2650	1	1	-0.1757	10.5	74.1	47.95	371	37	53	55	51	43	202	101	170	0.825
318	83	151	19	0	0	14	1	0	16	1	2	20	1	273.5	0	0	11		18.43	7.81298	0	0	0	0	273	160	0	521.728	203.2	0	1	2900	0	2	-0.6075	10	73.5	47.1	372	31	46	44	44	42	176	88	160	1.05	244
319	83	173	24	0	0	18	1	0	12	0	2	10	1	259	1	1	11	333.333	109.44	0	0	0	0	0	253	176	0	779.657	230.9	0	0	2790	1	1	0.1682	9.8	73.8	45.7	393	37	38	33	40	37	148	75	176	0.825	251
320	83	160	40	0	0	11	0	0	8	0	0	11	0	330	0	3	6		29.22	4.13072	0	0	0	0	276	161	0	583.647	210.5	0	0	2770	0	2	-1.1188	8	69.5	45.4	379	37	52	49	50	51	202	101	161	0.925	237
321	83	69	20	0	0	14	1	0	8	0	0	3	0	224	0	0	12		2.85	0.683486	0	0	0	0	269	157	0	519.232	208.7	0	1	2780	0	2	-0.7076	8.2	76.15	46.35	388	62	57	60	55	51	223	112	157	0.865	243
322	83	150	26	0	0	5	0	0	0	0	0	0	0	399	1	1	12	1000	0	7.1124	0	0	0	0	286	157	0	518.986	209.3			4350	0	1	1.9135	11.1	77.7	48.05	362	67	53	50	55	51	209	105	157	1.015	250
323	83	110	24	0	0	12	0	0	16	1	1	20	1	268	0	1	13	800	0	0.25	0				271	161	0	599.439	215.1	0	1	3080	0	1	-0.2863	9.1	71.5	45.95	346	37	57	50	51	51	209	105	161	1	238
324	83	159	19	0	0	4	0	0	16	1	0	7	0	223	1	0	12	600	0	0	0	0	0	0	272	166	0	588.662	218.7	0	1	2500	0	1	-1.7974	10.2	75.4	48.05	377	37	46	39	31	37	153	77	166	0.995	242
325	83	88	22	0	0	11	0	0	17	1	2	18	1	285	0	1	12	1000	0	3.59667	0	0	0	0	281					0	0	3645	0	1	0.5951	11.5	78.6	48.25	388	48	52	49	55	42	198	99			239
326	83	110	17	0	0	20	1	0	8	0	0	8	0	258.5		0	10	1000	0	0	0	0	0	0	279	155	0	425.508	191.6	0	1	2270	0	1	-2.6282	6	66.7	43	339	20	31	22	35	20	108	59	155	1.17	239
327	83	81	25	0	0	13	0	0	2	0	0	10	0	356	1	0	12	1500	0	0	0	0	0	0	273	162	0	590.479	214.6			3160	0	1	-0.1971	8.8	74.5	47.05	369	31	57	44	55	46	202	101	162	0.925	245
328	83	109	20	0	0	15	1	0	17	1	0	4	0	292	0	0	12	250	2.22	0	0	0	1	1	276	160	0	489.865	209.6	0	1	3130	0	1	-0.4387	10.1	74.6	48.05	333	37	53	50	51	46	200	100	160	0.935	241
329	83	154	18	2	1	12	1	0	6	0	2	7	1	258.5	0	0	10	250	1.55	0	0				284	162	0	549.757	210.6	0	0	3200	0	2	-0.3271	12.2	75.5	47.2	342	54	53	55	55	62	225	113	162	0.725	247
330	83	157	31	2	1	21	1	0	0	0	0	20	1	280.5	0	2	12	333.333	0	7.45149	0				273	169	0	693.848	222.5	0	0		0	1		9.2	72.1	46.85		49	57	55	51	51	214	107	169	0.825	254
331	83	154	24	0	0	9	0	0	15	1	0	0	0	285	0	0	10	1000	15.68	8.16165	0	0	0	0	278	165	0	563.148	214.1	0	0	3020	0	1	-0.8287	8.4	74	44.55	343	37	34	39	40	43	156	79	165	0.705	243
332	83	147	26	0	0	18	1	0	11	0	0	10	0	329.5	0	2	9	400	6.59	4.08088	0	0	0	0	286	161	0	530.504	199.1	0	1	3360	0	2	0.0074	8.7	71.2	45.35	384	43	52	49	50	42	193	96	161	0.945	242
333	83	126	35	0	0	2	0	0	0	0	0	0	0	344	1	0	11		2.43	1.81935	0				289	163	0	590.618	216.6	0	0	3900	0	1	0.8465	10.3	72.4	47.55	342	44	47	33	35	51	166	83	163	0.655	252
334	83	127	20	0	0	11	0	0	7	0	0	1	0	233.5	1	0	12		5.41	0	0	0	0	0	283	163	0	612.782	207.8	0	1	2900	0	2	-1.0901	9	74	45	340	54	61	66	55	62	244	122	163	0.805	240
335	83	156	21	0	0	8	0	0	4	0	0	9	0	221.5	0	0	12		0	0	0	0	0	0	274	157	0	482.158	195.4	0	1	3230	0	1	-0.0761	8.7	73.5	44.15	367	31	46	39	50	42	177	89	157	0.65	245
336	83	122	19	0	0	13	0	0	8	0	0	9	0	224.5	0	0	9	666.667	0.25	0.00896057	0	0	0	0	279					0	0	3700	0	1	0.8011	10	75.5	47.5	355	37	53	45	51	51	200	100			239
337	83	159	19	1	0	9	1	0	11	0	0	0	0	350	0	0	12	666.667	8.08	0.0166667	0	0	0	1	283	164	0	578.741	216.5	0	0	3148	0	1	-0.7445	12.6	75.6	46.85	367	53	41	49	50	42	182	91	164	0.795	243
338	83	85	32	0	0	20	1	0	24	1	0	13	0	223	0	0	8	250	32.79	3.16447	0	0	0	0	281					0	0	3200	0	2	-0.1989	9.3	77.3	45.55	385	37	41	49	40	46	176	88			242
339	83	119	31	0	0	7	0	2	3	1	0	5	0	341.5	1	2	10	500	14.13	0	0	0	0	0	285	147	0	374.506	177.4	0	1	3200	0	1	-0.7095	8.7	69.55	45.2	338	44	47	39	45	46	177	89	147	0.75	244
340	83	157	31	0	0	11	0	0	13	0	0	16	1	271.5	0	3	8	166.667	27.95	8.5	0				287							3200	0	1	-0.8003	8	72.8	46.65	355	54	61	50	55	57	223	112			239
341	83	144	38	0	0	13	0	0	1	0	0	7	0	263.5	0	3	8	600	4.45	0	0	0	0	0	271					0	1	2600	0	1	-1.5034	10.4	71.5	45.75	348	37	53	50	45	43	191	95			240
342	83	133	22	0	0	6	0	0	9	0	0	3	0	253	1	1	12	1333.33	10.79	0	0				293					0	1	3535	0	1	-0.1741	8.9	74.4	46.8	349	44	38	33	45	46	162	82			242
343	83	147	17	3	1	22	1	2	15	1	1	17	1	221	0	1	9	222.222	24.75	3.125	0	0	0	0	273	165	0	546.999	210.1	0	1	2700	0	2	-1.1531	8.9	67.45	45.15	336	20	42	33	35	43	153	77	165	0.685	238
344	83	168	35	0	0	14	1	0	13	0	0	10	0	279	1	3	6	600	0	10.8967	0	0	0	0	279					0	0	3400	0	1	0.0881	9.1	72.7	47.55	369	62	46	49	50	46	191	95			255
345	83	112	33	2	1	17	1	0	7	0	0	4	0	277	0	3	10	400	2.82	5.10197	0	0	0	0	280					0	1	3260	0	1	-0.3133	6.9	68.1	47.6	372	31	46	49	50	46	191	95			238
346	83	116	28	3	1	23	1	0	17	1	0	12	0	277.5	0	2	11	1000	2.92	3.31579	0	0	0	0	272	161	0	547.03	201.3	0	0	2740	0	2	-0.99	8.8	71.5	44	387	43	57	49	55	46	207	104	161	0.795	243
347	83	167	25	0	0	5	0	0	1	0	0	9	0	231	0	1	13	1200	1.52	1.44727	0	0	0	0	276					0	0	3600	0	1	0.7109	8.4	70	46.3	338	37	53	50	40	46	189	95			250
348	83	104	33	0	0	5	0	0	3	0	0	2	0	333	1	2	10	1500	6.15	0.792857	0	0	0	0	285	160	0	568.652	209.4	0	0	3590	0	2	0.6059	11.1	76.2	47.6	373	57	60	60	50	46	216	108	160	0.64	242
349	83	106	31	2	1	20	1	0	13	0	1	19	1	239.5	1	1	11	333.333	3.71	3.69408	0	0	0	0	276	163	0	563.35	206	0	1	2460	0	2	-1.9298	9.6	71.5	43.5	374	53	57	44	55	51	207	104	163	1.175	247
350	83	164	34	0	0	8	0	0	12	0	0	10	0	255	0	2		166.667	0	2.11983	0				252					0	1	1860	1	1	-2.0423	6.8	67.9	44.95	360	49	62	61	55	49	227	114			239
351	83	112	30	0	0	21	1	0	0	0	0	9	0	345		4	10	250	1.55	3.54276	1	0	0	0	271					0	0	3600	0	1	0.9583	9.4	74.35	47.1	376	31	46	39	44	51	180	90			247
352	83	122	36	0	0	20	1	0	12	0	0	0	0		1	3	11	600	0	0	0	0	0	0	286	157	0	542.925	202.1	0	0	3910	0	2	1.2981	9.3	73.1	46.4	388	57	41	55	44	42	182	91	157	0.76	248
353	83	126	38	0	0	2	0	0	6	0	0	3	0	259.5	1	1	10	1000	27.96	0	0	0	0	0	282	161	0	543.627	210.8	0	0	3300	0	2	0.0153	7.3	70.4	45.3	335	44	47	55	51	51	204	102	161	0.605	233
354	83	123	31	0	0	15	1	0	3	0	2	18	1	362	0	3	7	166.667	212.95	2.75974	0	0	0	0	267	159	0	436.8	186.7	0	0	2360	0	2	-1.7252	7.9	67.9	44.75	340	49	57	50	60	57	224	112	159	0.91	249
355	83	132	29	0	0	15	1	0	17	1	0	11	0	295.5	1	2	8	1000	0	8.8245	0	0	0	0	279	161	0	537.199	207	0	0	3040	0	1	-0.8291	9.7	76.4	46	345	44	47	39	45	43	174	87	161	0.935	246
356	83	94	22	0	0	5	0	0	3	0	0	8	0	240	0	1	10	333.333	0	0	0	0	0	0	280	165	0	647.884	218.5	0	1	3300	0	2	0.1012	8.6	70.85	44.45	368	62	52	55	55	46	208	104	165	0.95	260
357	83	98	23	0	0	16	1	0	17	1	0	17	1	250	0	0	9	500	29.35	4.07792	1	0	0	0	266	164	0	594.548	211.3	0	0	2800	0	1	-0.6989	11.4	74.25	46	368	31	46	28	40	42	156	79	164	0.845	257
358	83	64	24	0	0	13	0	0	0	0	0	11	0	283	0	1	11		20.01	0.650943	0	0	0	0	278	161	0	574.15	212.1	0	0	3820	0	1	1.1162	9.9	74.7	47.4	350	63	53	50	55	46	204	102	161	0.765	250
359	83	116	19	2	1	16	1	0	13	0	1	18	1	249.5		1	7		0	2.45066	1	0	0	0	279							3100	0	2	-0.3721	8.3	72.45	44.5	381	57	46	60	40	46	192	96			245
360	83	167	36	0	0	7	0	1	2	1	0	2	0	290.5	0	2	9	454.545	0	0	0	0	0	1	281							3160	0	2	-0.3042	9.3	70.4	45.2	330	49	62	50	60	56	228	114
361	83	122	28	0	0	18	1	0	14	1	0	0	0	315	0	1	8		11.12	0	0				277					0	1	3400	0	2	0.4823	11	73	47.3	330	44	48	38	39	45	170	85			247
362	83	93	28	0	0	17	1	0	6	0	0	3	0	296	0	1	11	2000	0	0	1	0	0	0	286	162	0	575.076	211.1			3080	0	2	-0.7285	10.4	75.35	46.45	369	37	46	55	44	42	187	94	162	0.605	256
363	83	148	20	2	1	22	1	1	15	1	0	18	1	235	0	1	10	1000	6	2.01087	1	0	0	0	269	165	0	688.14	221.8	0	0	2980	0	1	-0.4232	10.2	74.9	47.5	362	44	53	45	51	51	200	100	165	0.76	243
364	83	113	24	0	0	15	1	0	13	0	0	0	0	300.5	1	0	12	666.667	0.93	0.466837	0	0	0	0	268	162	0	622.158	226	0	0	3350	0	1	0.5441	9.9	75.75	47.15	371	31	46	33	55	42	176	88	162	0.8	264
365	83	115	20	0	0	23	1	1	16	1	0	0	0	197	0	0	9	250	1.55	3.7438	1	0	0	0	264	159	0	518.274	208.9	0	1	2970	0	2	0.1118	8	69.2	46	366	48	38	49	44	62	193	96	159	0.63
366	83	133	32	3	1	14	1	0	12	0	0	4	0	355	0	2	10	500	69.17	0.00195312	0	0	0	0	256	163	0	601.184	215.7	0	0		1	1		8.4	71.3	46.4	397	48	41	44	44	42	171	86	163	0.785	244
367	83	132	22	0	0	12	0	0	16	1	0	11	0	260	0	0	10	666.667	0	3.04511	1	0	0	0	289	146	0	372.955	180.2	0	0	3200	0	2	-0.5205	8.9	73.9	45.7	368	66	52	44	40	42	178	89	146	0.99	247
368	83	108	24	2	1	19	1	0	7	0	0	3	0	317.5	0	1	9		0	5.07237	0				278	156	0	518.732	197.9	0	0	4400	0	1	2.2878	10.05	78.3	46.5	366	37	52	49	50	51	202	101	156
369	83	146	34	3	1	21	1	0	3	0	0	6	0	303	0	2	6	750	19.53	6.91727	0	0	0	0	283					0	1	3240	0	1	-0.5118	9.4	73.5	45.3	369	73	64	65	50	62	241	121			240
370	83	102	22	2	1	7	1	0	4	0	0	9	0	290	1	0	10	857.143	0	0	0	0	0	0	290	164	0	594.088	217.6			3340	0	1	-0.5678	10.8	77.2	47.95	361	67	47	39	45	46	177	89	164	0.795	252
371	83	157	21	0	0	8	0	0	3	0	0	5	0	260	0	0	9	750	24.11	4.61481	0	0	0	1	289	165	0	617.914	215.4	0	0	3655	0	2	0.6303	9.7	73.2	47	338	44	53	66	55	51	225	113	165	0.875	239
372	83	91	21	0	0	10	0	0	14	1	0	5	0	235	0	0	9	1666.67	28.36	5.89803	0	0	0	0	267	162	0	576.582	216.5	0	0	2880	0	1	-0.5566	9.3	75.05	46.85	360	49	53	50	51	46	200	100	162	0.735
373	83	149	20	2	1	16	1	1	13	1	0	14	1	369	0	0	10		10.12	0.40566	1	0	0	0	297							3140	0	2	-0.9347	10.4	74	46	384	57	52	60	55	57	224	112			238
374	83	103	23	2	1	18	1	0	15	1	0	19	1	321	0	1	8		20.93	0	0	0	0	0	290	163	0	553.933	215			3100	0	2	-0.8231	11	78.1	47.1	372	62	46	60	60	57	223	112	163	0.59	251
375	83	158	34	2	1	19	1	0	0	0	2	15	1	354.5	0	4	8	250	0	0	0	0	0	0	278	161	0	533.769	208.9	0	1	3300	0	1	-0.1107	7.15	72.4	44.4	389	43	46	60	35	57	198	99	161	0.855	238
376	83	130	27	0	0	7	0	0	13	0	0	7	0		1	2	12	1500	0.97	0	0	0	0	0	288	164	0	578.607	206	0	0	4040	0	1	1.1976	9.3	77.1	46.4	367	31	60	49	44	46	199	99	164	0.635	259
377	83	166	31	0	0	6	0	0	7	0	0	4	0	374.5	0	1	10	833.333	72.29	4.328	0	0	0	0	281					0	0	3840	0	1	1.0305	10.3	76.2	46.5	335	54	53	60	51	46	210	105			241
378	83	140	22	0	0	17	1	3	15	1	0	17	1	279	0	0	12	555.556	0	0	0				272	158	0	557.756	211.8	0	1	2600	0	2	-1.3688	10.2	73.15	47.8	377	37	57	44	44	51	196	98	158	0.65	267
379	83	149	34	0	0	5	0	0	8	0	0	3	0	271.5	0	1	10	250	44.29	5.13095	0	0	0	0	271	154	0	446.244	200.5	0	1	2200	0	2	-2.3332	6.7	65.3	44.55	372	53	46	55	40	46	187	94	154	0.875	236
380	83	151	39	0	0	21	1	0	4	0	2	18	1	270.5	1	0	10	1000	0	0	0	0	0	0	275					0	1	2700	0	1	-1.4768	9.3	74	47.5	371	57	41	55	44	62	202	101			242
381	83	153	18	0	0	10	0	0	11	0	0	6	0	243.5	0	0	8		0.7	0	0	0	0	0	274	167	0	621.679	224.3	0	1	3820	0	1	1.2973	11.8	80.2	49.1	369	53	52	39	40	46	177	89	167	0.71	244
382	83	98	29	0	0	18	1	0	1	0	1	19	1	272.5	1	0	12	857.143	2.43	0	0	0	0	0	257	140	0	398.768	191.4	0	0	2900	1	1	0.153	12.6	76.6	49.75	383	67	47	55	51	46	199	99	140	0.975
383	83	50	36	0	0	14	1	0	6	0	0	5	0	271	0	4	8	375	239.04	5.88492	0	0	0	0	246					0	0	2205	1	1	-0.7306	7.6	70.55	45.6	369	49	53	50	60	62	225	113
384	83	130	17	2	1	22	1	2	19	1	2	19	1	225.5	0	0	7		0	0.248756	0	0	0	0	258	166	0	634.807	217.6			2720	1	1	-0.3643	9	69.7	46	364	44	57	50	40	43	190	95	166	0.66
385	83	123	20	0	0	11	0	0	8	0	0	0	0	232		0	11	666.667	0	0	0	0	0	0	225	166	0	606.345	220.3			1880	1	1	0.3101	8.7	72.75	48.25	409	73	57	50	51	46	204	102	166	0.705
386	83	164	28	0	0	17	1	0	7	0	0	0	0	236	0	3	10	600	24.02	5.97761	1	0	0	0	261					0	0	2640	0	1	-0.7785	13.3	74	47.55	388	37	46	44	50	42	182	91			239
387	83	138	17	1	0	20	1	2	20	1	0	23	1	247		0	9	200	102.18	5.98239	1	0	0	0	287	158	0	472.449	203.1	0	1	2880	0	2	-1.3006	7.4	70.95	44.25	338	30	47	39	51	51	188	94	158	1.38	254
388	83	144	19	0	0	12	0	0	6	0	0	12	0	265	0	1	7	166.667	2.28	4.55634	1	0	0	0	277	164	0	607.891	206.6			2580	0	2	-1.6699	8.5	73.5	44.3	369	78	80	60	40	57	237	119	164	0.77	259
389	83	94	24	0	0	12	0	0	17	1	0	18	1	230	0	1	10	1000	10.93	0	0	0	0	0	272	167	0	534.648	202.5	0	1	2940	0	1	-0.7038	8.1	70.55	45.5	379	37	41	44	44	46	175	88	167		248
390	83	143	19	0	0	13	0	0	9	0	0	16	1	270	0	0	9		0	0.359574	0	0	0	0	296	155	0	430.577	189.1	0	1	3180	0	2	-0.8005	8.3	72.5	42.6	357	63	47	55	51	43	196	98	155	0.83	254
391	83	109	33	0	0	13	0	0	15	1	0	13	0	316.5	1	2	12	500	0	6.68421	0	0	0	0	280	157	0	472.09	200.6	0	0	3850	0	1	1.0954	11	75.1	48.35	359	54	53	39	45	46	183	92	157	1.125
392	83	156	26	0	0	9	0	0	7	0	0	11	0	265	0	2	10	375	0	6.29688	0	0	0	1	223	161	0	581.131	205.4	0	0	1840	1	2	0.6681	8	69.5	45.35	400	37	53	50		43			161	1.095
393	83	49	27	0	0	18	1	3	26	1	0	14	1	325	0	2	8	750	0	0.00546448	0	0	0	0	235	161	0	632.132	213.8	0	0	2360	1	1	0.591	10.5	75.2	46.2	394	37	42	50	45	46	183	92	161	1.565
394	83	99	23	2	1	13	1	0	16	1	0	25	1	240	0	1	11	714.286	4.23	6.96281	0	0	0	0	241	156	0	486.45	194.6	0	1	1920	1	1	-1.0289	9	71.95	45	398	37	34	33	35	43	145	74	156	1.045
395	83	92	31	2	1	22	1	0	18	1	0	20	1	266.5	1	3	11	166.667	27.82	2.61438	1	0	0	0	268	160	0	465.874	198.8	0	0	2520	0	1	-1.5258	6.7	70	43.7	369	57	46	49	40	57	192	96	160	0.995	237
396	83	117	38	0	0	11	0	0	9	0	0	12	0	250.5	0	4	9		118.5	5.49013	0	1	0	1	255	158	0	483.028	192.1	0	1	2750	1	2	0.1618	6.1	65.55	42.5	384	49	53	50	51	51	205	102	158	0.645	240
397	83	143	22	0	0	10	0	0	5	0	2	17	1	240.5	0	0	10		24.09	0.972222	1	1	0	1	259	154	0	516.432	203.2	0	1	2420	0	2	-1.0435	8.4	76.2	44.9	368	66	57	44	50	51	202	101	154	1.12
398	83	151	28	0	0	2	0	0	6	0	0	4	0	264.5	0	1	7	333.333	6.98	4.85238	0	0	0	0	250	165	0	616.632	224.3	0	0	2920	1	1	0.689	9	72.55	48.05	392	44	53	45	51	36	185	93	165	1.01
399	83	152	25	0	0	19	1	0	0	0	0	0	0		1	1	11	1000	0	3.41154	0	0	0	0	280	160	0	483.233	209.6	0	0	3250	0	1	-0.3389	10.1	77.5	46.75	364	37	38	33	31	37	139	71	160	0.79	257
400	83	143	24	2	1	23	1	2	15	1	2	19	1		0	2	8	333.333	0	0	0	0	0	0	267	163	0	594.819	206.9	0	1	3060	0	1	-0.099	9.7	74.95	47.9	365	31	46	39	44	20	149	76	163	1.165	256
401	83	127	26	0	0	8	0	0	6	0	2	19	1		0	0	8	200	43.16	4.02941	0	0	0	0	234	155	0	444.756	197.1	0	0	1760	1	2	-0.6035	9	71.4	47.5	395	24	42	39	35	46	162	82	155	1.25
402	83	86	25	2	1	21	1	2	19	1	1	21	1	350	1	2	7	750	95.44	0	0	0	0	0	274	154	0	551.849	203.8	0	1	3440	0	2	0.7192	9.8	76.6	46.9	363	48	52	44	50	42	188	94	154	1.065	241
403	83	86	29	0	0	17	1	0	0	0	1	19	1	335.5	1	0	9	1000	0	0	0	0	0	0	266	154			198.8	0	0	3600	0	2	1.4931	8.9	73.25	48	365	62	52	65	60	62	239	120	154	1.145	239
404	83	129	25	1	0	8	1	0	21	1	0	8	0	250	0	0	12	1000	0	0	0	0	0	0	257	161	0	553.981	208.2	1	1	1520	1	1	-3.0319	7.8	72.4	47.2	387	62	46	39	44	42	171	86	161	1.31	257
405	83	57	19	0	0	18	1	0	19	1	0	15	1	269	0	0	10	333.333	23.85	2.96538	0				278	161	0	551.802	219.6	0	1		0	1		8.5	70.05	46.45		49	53	45	60	51	209	105	161	0.955	245
406	83	77	23	0	0	0	0	0	14	1	0	8	0	388.5			10		55.26	11.5847	0				259							2430	0	1	-1.1727	7.9	70.55	46	371	31	34	28	40	37	139	71
407	83	165	17	0	0	5	0	0	10	0	0	9	0	245		0	11		31.35	0.025641	0	0	0	0	272	167	0	596.172	215.8	0	0	3720	0	1	1.1748	9.9	78.55	45.6	374	48	52	33	44	46	175	88	167	0.595	263
408	83	155	25	0	0	19	1	0	4	0	0	5	0	295	1	2	9	1500	0	0.816406	0	0	0	0	271	161	0	561.503	209.7			2840	0	1	-0.9021	7.4	74	46.05	366	31	31	39	44	37	151	77	161	1.27	262
409	83	136	39	0	0	6	0	0	5	0	0	6	0	235	0	4	7	833.333	0.23	0	0	0	0	0	271	163	0	581.214	214.2	0	1	2900	0	1	-0.7482	9.6	72.5	45.8	361	63	38	39	45	46	168	84	163	0.84	253
410	83	143	23	0	0	14	1	0	0	0	0	12	0	318.5	0	0	11		0	12.0171	0	0	0	0	280	168	0	686.945	213.2			3400	0	2	0.3491	11	81.15	45.8	388	66	57	69	55	62	243	122	168	0.63	253
411	83	141	17	0	0	12	0	0	0	0	0	2	0			0	9	600	10.91	3.48592	0	0	0	0	279	161	0	562.237	203.9	0	1	2985	0	2	-0.6684	9.7	75.55	44.55	352	63	57	60	60	46	223	112	161	0.815	244
412	83	117	31	2	1	18	1	0	16	1	0	4	0	256.5	0	1	9	1666.67	0.7	6.94079	0	0	0	0	285					0	1	3405	0	1	-0.1692	8.8	74	47.35	358	49	57	66	55	46	224	112			245
413	83	148	28	0	0	22	1	0	1	0	0	14	1	199	0	0	13	1666.67	0	0.148185	0	0	0	0	284	162	0	565.34	211.7			3280	0	1	-0.456	10.5	74.5	49	356	78	57	60	55	67	239	120	162	0.625	247
414	83	121	38	0	0	14	1	0	0	0	0	13	0	286	0	3	8	800	0	7.47039	0	0	0	0	267	164	0	540.723	202.8			2620	0	2	-1.0266	9.5	74.4	45	367	43	57	49	31	57	194	97	164	0.725	243
415	83	118	22	0	0	14	1	2	18	1	0	8	0	272.5	1	0	13	71.4286	1.1	2.68421	0	0	0	0	292	154	0	440.722	194.4	0	1	3750	0	2	0.745	10.5	77.45	47.25	353	30	53	55	45	46	199	99	154	0.685	239
416	83	137	31	1	0	16	1	0	9	0	0	7	0	250	1	2	12	750	0.14	0	0	0	0	0	275	156	0	426.172	185.4			3140	0	2	-0.0716	7.6	70.95	43.05	360	49	42	50	45	51	188	94	156	0.815	239
417	83	158	23	0	0	3	0	0	11	0	0	7	0	370	1	0	13	833.333	0.25	0	0	0	0	1	260	165	0	626.032	213	0	1	3315	0	1	0.9396	13.4	80.15	47.5	390	53	60	60	55	62	237	119	165	0.615	243
418	83	134	30	0	0	10	0	0	9	0	0	4	0	341.5	1	1	11	1250	0	0	0	0	0	0	256	168	0	709.962	229.3			3260	1	2	1.3317	10.9	74.4	47.45	385	49	57	60	55	46	218	109	168	0.72	246
419	83	80	28	0	0	10	0	2	24	1	0	12	0	320	0	2	8		0.93	0	0	0	0	0	287	161	0	534.358	207	0	1	3015	0	2	-0.9281	8.1	70.3	45.95	331	49	62	72	65	71	270	134	161	1.02	252
420	83	112	33	0	0	10	0	0	0	0	0	4	0	425		4	9	800	0	0	0	0	0	1	285	153	0	492.396	197	0	0	4245	0	2	2.037	10.3	76.8	47.6	353	44	61	55	60	57	233	117	153	0.72
421	83	65	23	0	0	14	1	0	2	0	0	9	0	329	1	0	12	1000	0	0	0	0	0	0	289	152	0	462.311	190.7			3485	0	2	0.2228	8.85	72.7	45.5	332	55	58	56	55	61	230	115	152	1.215	239
422	83	167	28	0	0	0	0	0	9	0	0	2	0	319	0	2	8	1000	31.51	1.09326	0	0	0	0	278							3600	0	1	0.6157	9.2	76.1	47	334	44	61	45	60	51	217	109			252
423	83	150	29	0	0	8	0	0	13	0	0	9	0	305.5	1	2	11	428.571	2.93	5.75	0	0	0	0	276	166	0	591.774	211.3			3300	0	1	-0.0079	10.2	79	47.2	371	62	52	44	50	42	188	94	166	0.74	256
424	83	154	30	0	0	6	0	0	6	0	0	0	0	333	1	1	11	1000	24.24	2.66917	0	0	0	0	260	163	0	587.701	203.3	0	1	2800	0	2	-0.0674	8.5	73.8	43.95	373	73	52	55	55	51	213	107	163
425	83	133	22	0	0	9	0	0	0	0	0	5	0	281.5	0	1	10	333.333	0	0.0715649	0	0	0	0	284	159	0	485.352	194.7	0	0	4170	0	2	1.9114	10.3	73.95	46.65	373	62	41	55	55	46	197	98	159		243
426	83	159	38	0	0	14	1	0	7	0	0	10	0	321.5	1	4	9	833.333	0	0	0	0	0	0	278	166			216.6			3250	0	1	-0.2372	9.7	75.05	47	357	44	42	50	45	62	199	99	166	1.455
427	83	158	34	0	0	11	0	0	8	0	0	5	0	272	0	2	9	800	7.12	0	0	0	0	0	273	160	0	540.897	201.8	0	0	3160	0	1	-0.1971	8.1	72.2	46.65	367	53	46	39	50	51	186	93	160	0.67	247
428	83	124	24	0	0	17	1	0	15	1	0	16	1	223	0	1	8	333.333	0	6.00987	1	0	0	0	263	159				0	1	2580	0	1	-1.0656	6.1	69.9	43.95	362	20	31	28	35	32	126	66	159	1.125	256
429	83	82	26	0	0	20	1	1	14	1	0	11	0	319.5	0	1	8	166.667	0	2.45066	0	0	0	0	270	156	0	515.889	203	0	0	3500	0	1	0.7832	12	72.9	48.95	337	63	42	45	40	46	173	87	156	1.12	240
430	83	124	34	0	0	8	0	0	4	0	0	4	0	214.5	1	1	12	857.143	0.96	1.92105	0	0	0	0	283	159	0	424.427	186.2	0	1	2850	0	2	-1.2236	7.9	72	46.2	367	37	52	39	35	42	168	84	159	0.84	254
431	83	52	22	0	0	14	1	0	13	0	0	11	0	263	0	1	10		4.19	0.72766	0	0	0	0	273	158	0	491.182	199.1			3300	0	1	0.1506	11.4	76	47.6	360	37	53	50	51	46	200	100	158	0.79
432	83	161	16	0	0	15	1	1	15	1	0	7	0	270		0	9	1200	9.23	1.99363	0	0	0	0	277	167	0	616.896	221.3			3200	0	1	-0.3125	10.3	73.65	47.35	372	31	52	44	40	42	178	89	167	1.61	249
433	83	154	29	0	0	16	1	0	0	0	1	22	1	296.5	1	2	9	1666.67	0.78	7.77425	0	0	0	0	267	166	0	603.849	216.3	0	1	3020	0	1	-0.1994	9.15	75.4	46.6	390	57	52	60	50	46	208	104	166	0.985	243
434	83	97	20	0	0	14	1	0	14	1	0	7	0	238.5	0	0	12	1000	5.5	0.320796	0	0	0	0	264	163	0	541.476	201.2	0	0	2560	0	2	-1.0009	8.7	74.5	44.35	370	57	52	44	50	57	203	101	163	0.58	249
435	83	107	26	0	0	19	1	0	0	0	0	12	0	275	1	2	10	500	0	0	0	0	0	0	268	166	0	643.315	216.7	0	0	2929	0	2	-0.2388	7.7	72.05	45.3	330	44	58	56	65	61	240	120	166	0.755	240
436	83	116	30	0	0	6	0	0	20	1	0	4	0	270	0	1	12	1200	0	1.56492	0	0	0	0	265							2920	0	2	-0.0811	9.3	70.55	47.4	363	31	38	28	44	46	156	79			238
437	83	93	25	0	0	17	1	1	20	1	0	7	0	265.5	1	1	8		5.08	5.34868	0	0	0	0	283	158	0	526.733	205.2	0	1	2740	0	2	-1.5133	10.4	75.05	47	373	57	41	44	44	37	166	83	158	0.655	247
438	83	156	17	0	0	20	1	1	16	1	0	20	1	254.5		0	9	500	0.7	1.15642	0	0	0	0	244	165	0	535.377	203.7	0	1	2100	1	2	-0.6799	8.6	76	44.3	395	44	57	50	55	57	219	110	165	0.72
439	83	147	20	0	0	12	0	0	18	1	3	21	1	272	1	0	9	500	4.91	0	0	0	0	0	283	161	0	589.897	207.5	0	1	3625	0	1	0.4593	8.4	72.7		354	78	53	50	45	62	210	105	161	1.25	247
440	83	138	22	1	0	16	1	0	13	0	0	5	0	378.5	0	0	9		13.2	6.29478	0	1	0	1	292	150	0	429.338	188.9			2755	0	2	-1.7751	8.5	73	45.2	358	44	57	60	60	51	228	114	150	0.87	234
441	83	161	28	0	0	16	1	0	9	0	0	16	1	343.5	1	2	10	500	21.25	10.5273	0	0	0	1	245	167	0	651.436	212.5	0	1	1700	1	1	-1.8922	9.1	72.3	45.75	382	49	57	50	51	43	201	100	167	2.235
442	83	71	17	0	0	11	0	0	13	0	0	8	0	242	0	0	9		4.15	3.8843	0	0	0	0	265					0	1	2210	0	2	-1.9953	8.2	68.4	45.45	336	44	57	55	55	51	218	109			245
443	83	94	31	0	0	0	0	1	16	1	0	11	0	457.5	0	3	9	400	50.62	0	0	0	0	0	264	156	0	454.096	200.7	0	0	2860	0	1	-0.4161	8.3	73.5	45.2	368	43	46	49	44	42	181	91	156	0.785	245
444	83	124	28	0	0	19	1	0	3	0	0	0	0	326	0	3	8	600	0.4	0	0	0	0	0	282							3075	0	1	-0.8765	8.6	73.5	48.75	339	44	42	33	45	46	166	83			241
445	83	146	23	2	1	19	1	2	22	1	2	22	1	315	1	1	10	333.333	77.28	1.71845	1	0	0	0	271	152	0	458.377	194.2	0	0	3295	0	1	0.2592	9.6	71.5	46.5	351	49	38	50	51	36	175	88	152	0.93	242
446	83	80	25	0	0	4	0	0	7	0	0	0	0	239.5	1	1	7	625	4.47	0	0	0	0	0	258	154	0	511.377	202.8	0	1	3000	1	1	0.3259	11.2	74	49.15	375	37	38	45	40	43	166	83	154	0.53	239
447	83	134	17	0	0	16	1	0	11	0	0	9	0	241		0	10		0	0	0	0	0	0	275					0	1	3280	0	2	0.2828	10.7	75.45	46.8	367	62	38	39	50	37	164	82			238
448	83	55	19	0	0	4	0	0	6	0	0	9	0	260	1	1	10	666.667	5.7	0.946646	0	0	0	0	269	163	0	635.102	220.4	0	1	3430	0	2	0.9487	11.6	72	49	386	57	64	69	55	57	245	122	163	1.17	241
449	83	112	25	0	0	6	0	0	15	1	0	7	0	250.5	0	1	9	1000	0	5.05757	0				267	165	0	634.148	209.6			2680	0	1	-1.0681	9.6	78.2	47.6	381	62	41	55	44	46	186	93	165	0.665	246
450	83	108	18	0	0	0	0	0	8	0	0	9	0	215	0	0	9	400	0	2.57888	1	1	1	1	280	164	0	574.75	216.4			2880	0	2	-1.0128	10.7	76.6	47.3	364	31	52	60	44	51	207	104	164	1.13	245
451	83	74	18	2	1	19	1	2	16	1	0	0	0	261		0	11		1.75	2.44737	1	0	0	0	282	161	0	515.627	205.3	0	1	2700	0	2	-1.5766	10.4	70.5	46.7	352	44	53	45	55	51	204	102	161	1.13	256
452	83	152	22	2	1	17	1	2	25	1	0	18	1	256.5	1	0	10		0	0	0	0	0	0	273	156	1	367.516	178.8	0	0	2660	0	2	-1.2611	9.75	73.7	47.2	371	37	52	49	55	57	213	107	156	1.035	244
453	83	98	23	0	0	17	1	0	8	0	0	14	1	252	1	0	10	666.667	27.46	2.75411	0	0	0	0	268	161	0	527.757	204.6	0	0	3060	0	1	-0.1594	8.8	73.5	44.85	344	49	47	50	45				161	1.065
454	83	112	36	1	0	22	1	0	0	0	0	19	1	295.5	1	3	10	714.286	0.68	0	0	0	0	0	275	164	0	657.217	211.7			2680	0	1	-1.5256	10	74.4	45.75	331	44	53	38	39	49	179	90	164	0.98	242
455	83	141	16	0	0	17	1	0	7	0	0	16	1	307.5	0	0	8		0.14	0	0	0	0	0	267	143	0	392.606	182.1	0	1	2850	0	1	-0.6337	7.7	74	44.85	350	44	53	45	55	46	199	99	143	0.815	241
456	83	93	32	0	0	24	1	0	2	0	0	0	0	294.5	0	2	11	800	0	0	0	0	0	0	280	162	0	507.794	199.1	0	1	3280	0	2	0.0508	9.3	72.55	44.8	358	54	47	50	45	57	199	99	162	1.95	239
457	83	103	29	2	1	14	1	0	6	0	0	12	0	279	0	2	9	285.714	16.19	2.27368	0	0	0	0	269	169	0	638.747	214.5	0	1	2860	0	2	-0.4882	10	70.45	46.75	345	49	57	50	60	51	218	109	169	1.315	255
458	83	104	29	0	0	3	0	0	2	0	0	0	0	310	0	0	12		75.49	7.09211	0	0	0	0	292	163	0	520.546	211.1			3085	0	1	-1.2911	10.2	71.65	48	341	67	47	45	51	46	189	95	163	0.725	254
459	83	145	21	2	1	24	1	3	16	1	2	18	1	210	0	1	9	500	2.09	5.04266	1	0	0	0	262					0	0	2720	0	1	-0.6417	9.9	75.6	44.7	359	37	42	39	45	43	169	85			240
460	83	87	31	2	1	16	1	0	17	1	2	15	1	214.5	0	2	8	333.333	6.21	4.03125	0	0	0	0	269	164	0	525.767	213.6	0	1	2000	0	2	-2.7006	6.9	65.6	42.45	346	44	38	45	45	43	171	86	164	0.895	237
461	83	141	26	0	0	2	0	0	2	0	0	6	0	218.5	0	1	9	1000	26.6	8.72695	0	0	0	0	266					0	0	3020	0	1	-0.1377	9.3	73.2	48.1	357	44	47	45	51	43	186	93			254
462	83	152	30	0	0	14	1	0	11	0	0	8	0	280	0	2	8	666.667	71.48	3.52273	0	0	0	0	280	162	0	512.153	204.3	0	1	2980	0	2	-0.7422	8.5		45.35	373	48	57	60	55	51	223	112	162	0.825
463	83	134	27	2	1	20	1	0	16	1	3	22	1	304.5	0	2	9	1500	12.09	8.27536	0	0	0	0	281	150	0	412.913	191	0	0	3580	0	2	0.7381	9.6	76.7	46.2	387	62	52	60	55	57	224	112	150		243
464	83	108	33	0	0	18	1	2	20	1	0	8	0	239.5	0	2	10	750	131.17	5.66447	0	0	0	0	270	151	0	400.047	189.7			2400	0	2	-1.7874	7.1	71.15	45	371	37	31	44	50	42	167	84	151	1.17
465	83	91	18	0	0	15	1	0	18	1	0	12	0	221	0	1	10		7.76	1.87651	0	0	0	0	241	161	0	580.996	205.7	1	1	2142	1	2	-0.2673	7.7	72.7	44.55	383	58	57	55	51	46	209	105	161	1.55
466	83	116	19	2	1	16	1	2	16	1	2	18	1	262.5	1	0	10		0	0.545064	0	0	0	0	286	157	0	525.775	206.5	0	1	3300	0	1	-0.4966	9.3	71	46.6	355	49	47	50	55	46	198	99	157	0.91	244
467	83	141	36	2	1	9	1	0	7	0	0	1	0	280	1	3	7	1000	24.18	3.57877	0	0	0	0	282	165	0	659.346	222.5	0	0	3260	0	1	-0.412	8.5	73.1	44.85	380	43	52	49	44	42	187	94	165	0.745	248
468	83	123	20	0	0	1	0	0	5	0	0	5	0	251.5	0	0	9		2.33	0	0	0	0	1	272					0	0	3400	0	2	0.723	11.4	78.5	47.8	375	62	46	44	44	42	176	88			242
469	83	148	30	1	0	19	1	0	1	0	0	3	0	315	0	2	9	1250	97.3	0	0	0	0	0	286	161	0	590.583	208	0	1	3000	0	2	-0.9433	8.4	73	45	350	49	57	66	45	43	211	106	161	1.05	242
470	83	127	22	0	0	18	1	0	4	0	0	14	1	250	0	0	11	500	2.37	0.573864	0	0	0	0	295					0	1	3020	0	2	-1.1948	9.3	70.7	46.5	332	72	53	66	55	71	245	122			244
471	83	157	25	3	1	19	1	0	12	0	1	23	1	270	0	1	8	1000	15.59	4.7314	0	0	0	0	273					0	1	2840	0	2	-0.7715	8.7	72.65	45	384	66	38	55	31	57	181	91			248
472	83	160	20	0	0	2	0	0	11	0	0	9	0	226.5	0	0	11		3.67	0.967391	0	0	0	0	274					0	0	3040	0	1	-0.5602	9.8	74.9	44.8	368	37	52	60	40	57	209	105			252
473	83	80	32	0	0	9	0	0	4	0	0	2	0	319	0	2	10	1250	0	7.21111	0	1	0	1	193					1	1	959	1	2	0.0002	7.2	66	43.4	445	37	42	45	45	46	178	89
474	83	132	16	2	1	15	1	0	17	1	0	7	0	213.5	0	0	10	600	4.35	1.67012	0	0	0	0	282	166	0	624.774	217.8	0	0	3395	0	2	0.2649	8.2	70.9	45.85	358	63	53	66	60	62	241	121	166	0.92	249
475	83	156	25	0	0	13	0	0	0	0	0	6	0	311	0	0	10		0	0	0	1	0	1	280	163	0	625.877	220.4	0	1	3260	0	1	-0.3133	9.6	74	47.65	371	43	57	44	55	66	222	111	163	0.825	245
476	83	106	22	0	0	5	0	0	9	0	0	1	0	227		0	13	333.333	0.35	0	0	0	0	0	295	161	1	445.367	191.5	0	0	3400	0	2	-0.193	11.2	71.45	47.7	340	37	57	50	51	46	204	102	161		263
477	83	56	33	0	0	14	1	0	2	0	0	6	0	410	0	2	8	555.556	0	0.00456621	0	0	0	0	254	167	0	620.078	211.4	0	0	2525	1	1	-0.5551	11.9	80	46.5	398	73	57	55	60	66	238	119	167	0.775	247
478	83	145	23	0	0	18	1	0	16	1	0	21	1	280.5		1	10	250	3.17	6.15035	0	0	0	0	286					0	1	3500	0	1	0.0125	8.7	72.05	45.9	348	30	38	39	35	43	155	78			270
479	83	45	21	0	0	11	0	0	7	0	0	6	0	226.5	1	0	12	2000	6.65	0.0361011	0	0	0	0	277	161	0	570.049	201.6			2740	0	2	-1.2486	9.8	77.1	47.5	396	52	44	38	28	47	157	79	161	0.665
480	83	90	17	2	1	21	1	0	13	0	0	14	1	265		0	10	250	0	0.600446	0	0	0	0	264	142	0	409.456	181.8	0	0	3400	0	1	0.885	9.6	76.2	46.5	383	78	60	60	50	51	221	111	142	0.59	240
481	83	133	24	0	0	19	1	0	24	1	0	16	1	290	1	0	10		3.13	4.86014	0	0	0	0	274	154	0	450.029	196.2	0	0	3125	0	2	-0.0465	10.6	75	46	377	48	57	65	55	57	234	117	154	0.63	269
482	83	107	40	0	0	17	1	0	5	0	0	17	1	258	0	2	8	333.333	24.21	6.8595	0	0	0	0	271	169	0	636.201	210.8	0	1	2260	0	2	-2.1889	10.15	74.7	44.2	369	43	57	60	50	57	224	112	169	0.785	250
483	83	141	24	0	0	8	0	0	15	1	0	14	1	334.5	0	2	9	1000	1.86	0	0	0	0	0	273	163			211			3100	0	1	-0.3498	8.3	68.2	45.9	367	43	46	39	50	51	186	93	163	1.165	238
484	83	133	21	0	0	8	0	0	3	0	0	2	0	286.5	0	0	12		0.56	0	0	0	0	0	271	160	0	506.849	200.5	0	0	2640	0	2	-1.2065	8	73.3	45.2	351	37	57	45	45	51	198	99	160	0.92	250
485	83	56	29	0	0	11	0	2	23	1	0	12	0	398	0	4	7	857.143	11.85	5.25	0	0	0	0	278	165	0	654.194	220.7	0	0	3800	0	1	1.0719	7.9	71.5	45.85	343	37	53	45	51	43	192	96	165		245
486	83	159	30	2	1	21	1	0	19	1	0	19	1	260	0	4	7	250	39.19	5.38583	0	0	0	0	275	164	0	571.313	212.7	0	0	3100	0	2	-0.1759	9.9	74.55	45	346	37	47	45	55	51	198	99	164	1.21	243
487	83	124	18	3	1	19	1	0	6	0	0	9	0	242	0	1	8		15.92	1.32267	0	0	0	0	274	164	0	589.045	212.3	0	0	2200	0	2	-2.4683	7.4	67.9	43.75	334	20	27	22	35	36	120	63	164	0.625	241
488	83	95	28	0	0	10	0	0	14	1	0	11	0	377	1	1	11	2000	0	6.83553	0	0	0	0	284	169	0	567.907	203.7	0	1	2540	0	2	-2.056	8.2	70.75	42.75	369	57	46	44	50	51	191	95	169	0.55	242
489	83	114	26	0	0	12	0	0	3	0	0	9	0	268.5	0	1	9	1666.67	0	0.0507246	0	0	0	0	276	161				0	1	2990	0	2	-0.5211	7.3	69.25	42.45	332	49	53	66	65	56	240	120	161	1.025	254
490	83	116	28	0	0	13	0	0	3	0	0	11	0	298.5	0	1	10	1250	5.62	0.00836431	0	0	0	0	284	166	0	631.301	209.2	0	1	3280	0	1	-0.456	8.7	71.15	46.5	333	44	57	50	55	57	219	110	166	0.83	238
491	83	159	28	0	0	16	1	0	11	0	0	15	1	250.5	0	3	9	500	0	5.18548	0	0	0	0	255	161	0	606.137	220.1	0	1	2260	1	2	-1.1883	6.8	67.6	42.95	359	49	42	39	45	51	177	89	161	0.675	250
492	83	137	28	0	0	2	0	0	3	0	0	2	0	324.5	1	1	7	1000	0	0.974138	0	0	0	0	282	160	0	555.33	213.2	0	1	3385	0	1	-0.0809	9.6	73.5	47.6	338	67	57	50	60	67	234	117	160	0.765	238
493	83	136	16	2	1	15	1	2	17	1	1	12	1	220		0	10		0	1.59722	0	0	0	0	265	159	0	490.048	190	0	1	2660	0	2	-0.7896	7.7	68.7	44.15	332	59	33	50	55	56	194	97	159	1.18	249
494	83	163	29	0	0	8	0	0	16	1	0	18	1	240.5	0	3	9	100	1.94	4.72358	0	0	0	0	266	164	0	581.119	206.3			2465	0	2	-1.374	7.3	68	45	380	37	46	49	44	57	196	98	164	0.825	259
495	83	145	20	0	0	15	1	0	13	0	0	12	0		0	0	12	833.333	0	0	0	0	0	0	275	145	0	366.282	185.1			2920	0	2	-0.6597	8	70.85	45.05	340	44	61	60	55	62	238	119	145	0.82	244
496	83	52	33	0	0	13	0	0	6	0	0	7	0	360	0	2	9	1000	0	0	0	0	0	0	272	162	0	619.579	211.4	0	0	4000	0	1	1.7626	13	73.2	46.45	341	24	53	50	55	57	215	108	162	0.6	240
497	83	38	26	0	0	10	0	0	16	1	0	2	0	267.5	1	0	10	2000	4.55	4.375	0	0	0	0	266					0	0	2600	0	1	-1.2074	9.9	74.15	46.75	332	49	62	56	55	61	234	117
498	83	91	16	1	0	13	1	0	12	0	3	16	1	252	0	0	8		19.8	15.5609	1	0	0	0	292	164	0	610.194	211.2	0	0	3300	0	2	-0.3595	8.8	74.1	44.8	345	49	57	60	55	51	223	112	164	0.855
499	83	92	16	1	0	14	1	1	13	1	1	17	1	223		0	10		15.52	0	0	0	0	0	268	166	0	645.189	228.2	0	0	3590	0	1	1.0907	10.9	76.9	46.65	363	37	52	49	55	66	222	111	166	0.745	243
500	83	149	18	0	0	17	1	0	7	0	0	14	1	324	0	0	12	1500	1.68	0	0	0	0	0	274	160	0	545.414	211	0	1	3595	0	2	1.0911	10.4	73.8	46.7	348	49	42	45	51	51	189	95	160	0.655	244
501	83	144	21	0	0	14	1	0	4	0	0	0	0	234.5	0	0	9		14.31	3.84892	0	0	0	0	252	161	0	603.774	215.7	0	1	2540	1	2	-0.1614	8.9	76.5	47	372	63	53	45	51	43	192	96	161	0.79
502	83	126	25	2	1	13	1	0	6	0	0	11	0	315	0	0	9	1500	4.63	0	0	0	0	0	261	153				0	0	2800	0	2	-0.1364	8.3	70	45.2	335	44	42		45	62			153		252
503	83	156	16	0	0	19	1	0	8	0	0	1	0	240.5		0	9		2.87	5.51538	1	0	0	0	290	165	0	606.761	211.8	0	0	3600	0	1	0.0939	10	79.1	49.2	352	44	57	55	60	51	223	112	165	0.745	247
504	83	119	28	0	0	10	0	0	3	0	0	19	1	298	0	3	7	277.778	55.85	6.07566	0				275	165	0	588.662	202	0	1	3400	0	1	0.2882	8.5	74.7	44.45	342	37	34	22	45	46	147	75	165	1.145	243
505	83	61	33	0	0	6	0	0	7	0	0	7	0	323.5	1	0	12	3000	0	0	0	0	0	0	291	162			212.3			4905	0	1	2.775	12.8	82.5	48.2	377	73	52	49	55	51	207	104	162		243
506	83	107	23	2	1	24	1	0	15	1	0	0	0	267	1	0	11	1000	14.96	0	0	0	0	0	279	167	0	582.687	216.1	0	1	2065	0	2	-2.9452	7.7	67.65	44.5	374	43	52	49	55	57	213	107	167	1.585	239
507	83	133	18	0	0	14	1	0	12	0	1	13	1	252	1	0	10	625	9.16	1.84768	1	0	0	0	284	162	0	491.034	196.7	0	1	3100	0	2	-0.5938	8.7	72	46.55	376	62	52	55	55	57	219	110	162	1.01	246
508	83	147	19	0	0	5	0	0	13	0	0	3	0	230	0	0	11		0	2.98621	0	0	0	0	284	161			205.4	0	1	2800	0	2	-1.3963	7.3	67.45	45.15	349	24	57	45	45	51	198	99	161	0.68
509	83	141	32	0	0	9	0	0	0	0	0	19	1	250	0	4	8	100	0	9.92908	1	0	0	0	265	161				0	0	3000	0	2	0.1266	8.15	71.05	45	390	57	52	55	50	57	214	107	161	0.615	239
510	83	161	19	0	0	20	1	2	18	1	0	13	0		0	0	9	1333.33	13.27	4.60331	0	0	0	0	278	161	0	562.388	197.7	0	1	3130	0	2	-0.245	9.6	76.2	45.25	339	44	53	45	45	51	194	97	161	0.79	241
511	83	68	19	0	0	17	1	0	2	0	0	1	0	249		0	8	1000	0	4.67434	0	0	0	0	287	162	0	574.847	211.2	0	1	3520	0	2	0.3657	7.4	68.4	44.5	377	62	41	44	50	51	186	93	162	0.61	244
512	83	53	39	0	0	17	1	0	19	1	0	14	1	346	1	1	7	500	0	0	0	0	0	0	256	164	0	817.103	238.2	0	0	4170	1	2	3.1147	8.7	75	47.5	392	48	52	55	50	57	214	107	164		248
513	83	115	32	0	0	8	0	0	8	0	0	13	0	275	0	2	11	750	0	0	0	1	0	1	252	162	0	627.061	215.9			2780	1	1	0.2166	9.2	75.9	45.35	376	49	53	50	55	57	215	108	162	1.21	240
514	83	143	22	0	0	17	1	0	0	0	2	17	1	244.5	0	0	6		38.46	5.30841	0				274	159	0	524.718	200.6			3625	0	2	1.1591	8.4	69.05	44.4	340	37	47	33	51	46	177	89	159	0.785
515	83	131	38	0	0	13	0	0	14	1	0	4	0	222.5	0	5	8	500	0	4.7695	0	0	0	0	274	150	0	370.627	179.6	0	0	2990	0	2	-0.4171	10.3	68.45	46.95	338	30	38	45	40	46	169	85	150		241
516	83	59	36	0	0	10	0	0	4	0	0	4	0	285	0	2	6		0	0	0	0	0	0	267	161	0	614.955	209.5	0	1	3650	0	1	1.2737	11.3	75	46	369	43	38	33	40	46	157	79	161		252
517	83	143	26	0	0	18	1	2	25	1	0	10	0	260	0	0	10	750	0	0	0	0	0	1	256	159				0	1	2560	1	1	-0.6278	10.1	74.95	47.8	365	63	57	45	51	57	210	105	159	1.28
518	83	137	21	2	1	14	1	1	11	1	0	8	0	222.5	0	0	12	750	7.45	5.46667	0	0	0	0	274	165	0	648.127	219.6	0	1	2720	0	1	-1.3741	10.5	75.5	47.4	384	31	38	39	40	46	163	82	165	1.23	244
519	83	133	20	1	0	13	1	0	9	0	0	13	0	213	0	0	10	555.556	10.37	0.699176	0	0	0	0	256	160	0	555.391	201.2	0	0	2290	1	1	-1.3096	10.7	75	45.5	388	66	46	49	44	62	201	100	160		239
520	83	141	22	0	0	9	0	0	5	0	0	12	0	280	0	1	10	857.143	20.8	3.82031	0	0	0	0	281	148	0	359.76	174.6	0	0	3900	0	2	1.458	7.8	70.55	44.45	342	44	57	45	60	46	208	104	148		241
521	83	146	17	0	0	8	0	0	15	1	0	12	0	276	0	0	8	500	4.88	0.926357	0	0	0	0	283					0	1	3800	0	1	0.8557	11.4	74.5	46.75	366	53	41	55	50	57	203	101			269
522	83	112	23	0	0	9	0	0	0	0	0	5	0	299	0	0	12		44.61	0.00625	0	0	0	0	287	161	0	496.138	196.2	0	1	2900	0	2	-1.2478	9.2	72	44.5	382	62	46	55	55	62	218	109	161	1.14	249
523	83	87	25	0	0	3	0	0	3	0	0	3	0	302	1	1	12	571.429	10.19	2.77632	0	0	0	0	285	161	0	519.304	200.1	0	0	3000	0	1	-1.2216	8.6	76.05	47	374	43	64	60	50	51	225	113	161	0.665	259
524	83	134	40	0	0	3	0	0	10	0	0	13	0	283.5	1	1	7	1250	0	4.86691	0	0	0	0	292							3130	0	2	-0.8107	8.3	73.4	44.1	383	62		60	44	57					241
525	83	61	31	2	1	19	1	1	15	1	0	15	1	360	0	3	8	857.143	0	7.77632	0	0	0	0	260	162	0	635.581	218.9	0	1	3100	0	1	0.4333	8.8	74	47.35	341	44	57	45	55	46	203	101	162	1.035	247
526	83	144	31	0	0	5	0	0	6	0	0	2	0	305	1	2	8	1250	0	0.0973783	0				273					0	0	3000	0	1	-0.6067	10.4	75.9	46.25	385	37	46	49	50	46	191	95			244
527	83	162	33	0	0	19	1	0	3	0	0	20	1	290.5	0	3	9	400	37.97	1.57927	1				276	163	0	537.207	211.4	0	0	3500	0	1	0.4768	11.4	77.5	49	376	66	60	65	55	62	242	121	163	0.79	241
528	83	112	29	0	0	14	1	0	13	0	0	8	0	260.5	1	0	12	3000	0.48	0	0	1	0	1	281	166	0	571.305	208.6	0	0	3160	0	2	-0.3042	7.2	67.5	41.8	377		20						166	0.625	244
529	83	160	25	2	1	13	1	0	0	0	0	7	0	248	1	1	12	750	52.85	0	0	0	0	0	280	167	0	571.375	212.7	0	0	3000	0	2	-0.6881	11.05	76.05	47.1	370	43	52	55	50	51	208	104	167	1.13	238
530	83	145	26	0	0	14	1	0	18	1	0	20	1	300	1	2	8	666.667	2.97	4.11154	0	0	0	1	261	153	0	432.069	188.2	0	0	3020	0	2	0.4301	8.5	73	45.3	387	43	52	60	55	57	224	112	153		240
531	83	145	24	0	0	10	0	0	11	0	0	1	0	310.5	0	1	8	166.667	3.64	0	0	0	0	0	290					0	1	4200	0	1	1.4725	11	75.5	47.5	330	49	73	72	44	61	250	125			257
532	83	92	32	0	0	8	0	0	7	0	0	10	0		0	2	12	1000	0.68	0	0	0	0	1	280	160				0	1	2940	0	2	-0.8506	8.5	68.5	43.5	376	62	46	55	44	57	202	101	160		239
533	83	137	40	0	0	19	1	0	9	0	0	17	1		1	2	4	666.667	79.15	4.4213	0	0	0	0	227	154	0	429.511	190	0	1	1680	1	1	-0.4447	7.7	69.4	45.25	428	31	38	39	40	33	150	76	154	0.59
534	83	48	33	0	0	17	1	0	3	0	0	7	0	421	0	1	9	1000	0	0	0	0	0	0	203	163	0	586.278	215.4				1	1		12.1	76	47	450	43	46	33	40	51	170	85	163	0.795
535	83	154	20	2	1	16	1	1	18	1	0	11	0	250	0	0	11		0	0	0	0	0	0	284	158	0	532.1	201.8	0	1	2965	0	1	-1.2515	10.8	74.45	47.95	376	62	57	55	55	57	224	112	158	0.855	240
536	83	118	22	0	0	17	1	0	3	0	0	16	1	354	0	0	9		20.44	0.405738	0	1	0	1	287	155				0	1	3890	0	1	0.8997	9.3	76.5	46.25	348	78	57	45	60	43	205	102	155	0.655	266
537	83	104	34	0	0	2	0	3	24	1	0	2	0		0	2	12		0	0.518478	0	0	0	0	282	164	0	592.429	212	0	1	3000	0	1	-1.0812	11.25	74.6	47.6	334	30	47	50	55	46	198	99	164	0.655	238
538	83	109	32	0	0	9	0	0	13	0	0	1	0	325	0	2	7	666.667	19.04	0	0	0	0	0	272	162	0	587.279	193	0	0	3220	0	2	0.2851	10.2	75.7	45.2	331	44	58	61	60	49	228	114	162		239
539	83	140	19	0	0	6	0	2	9	1	2	21	1	230	0	0	9	666.667	0	0	0	0	0	0	272	144	0	372.378	180.9			3005	0	1	-0.5236	10	74.95	46.9	390	31	41	39	44	42	166	83	144	0.9	241
540	83	153	28	0	0	5	0	0	3	0	0	1	0	320	1	2	10	1500	17.09	7.28462	0	0	0	0	287					0	0	3300	0	1	-0.5416	10.5	74.5	47.3	384	37	46	39	55	51	191	95			252
541	83	113	19	0	0	13	0	2	19	1	0	0	0	260.5	0	0	12		81.89	0	0				266							2980	0	1	-0.2385	8.8	73.1	47	343	44	42	55	51	51	199	99
542	83	158	26	0	0	15	1	0	10	0	0	5	0	342.5	0	1	12		0	0	0	0	0	0	280					0	0	3600	0	2	0.8259	9.5	72.35	43	370	57	52	55	55	57	219	110			246
543	83	138	24	2	1	26	1	3	21	1	2	19	1	215	0	2	9	1000	2.33	4.84589	1	0	0	0	282	162			200.1	0	0	2780	0	1	-1.6276	9.6	69.05	45.5	342		42	60	45	51			162	0.795
544	83	153	27	0	0	8	0	0	15	1	0	13	0	214	0	0	10	750	0	0	0	0	0	0	269	167	0	654.388	222.2	1	1	2590	0	1	-1.4134	11.3	74.7	48.05	346	24	31		31	28			167	0.88	243
545	83	50	31	0	0	19	1	0	0	0	0	21	1	342.5	0	0	10	428.571	0	6.41532	0	0	0	0	270	162						2835	0	2	-0.602	6.4	73	43	374	43	52	44	44	57	197	98	162	1.41
546	83	106	24	0	0	9	0	0	8	0	2	16	1	244	0	0	11	500	0	1.32164	0	0	0	0	255	162	0	532.595	200	0	0	2545	1	2	-0.3753	9.9	71	46.5	393	37	52	44	44	57	197	98	162	0.715	238
547	83	145	22	0	0	17	1	0	0	0	0	5	0	310.5	1	0	12	1666.67	0	0	0	0	0	0	284					0	1	3200	0	2	-0.3271	8.9	73.1	44.2	330	72	53	44	65	56	218	109			238
548	83	116	21	0	0	5	0	0	13	0	0	5	0	233.5	1	2	7	357.143	0	4.77961	0	0	0	0	276	164	0	648.237	212.2	0	0	4200	0	2	2.2626	9.9	71.9	46.75	333	37	53	45	55	46	199	99	164	0.96	238
549	83	104	24	0	0	4	0	0	6	0	0	0	0	267	1	0	13	1500	0	0	0	0	0	0	271	167	0	689.865	215.8	0	0	3980	0	2	2.043	11.6	79.05	46	371	48	46	49	55	57	207	104	167	0.735	263
550	83	135	31	2	1	24	1	2	20	1	0	2	0	250	1	1	12	428.571	32.7	5.68056	0	0	0	0	248					0	0	2120	1	1	-1.123	9.3	74.25	45.7	369	44	57	55	55	51	218	109
551	83	72	26	2	1	23	1	0	8	0	0	11	0	231.5	0	1	8		0	6.87171	0	0	0	0	284	161	0	521.161	198.8	0	0	3100	0	2	-0.5938	8.8	73.4	45	368	57	52	60	55	51	218	109	161	0.805	245
552	83	87	23	3	1	16	1	1	19	1	0	17	1	300	0	1	8	1000	27.04	4.16447	0	0	0	0	264	162			217.7	0	1	2440	0	1	-1.4778	8.3	68.9	44	339	49	42	55	51	57	205	102	162	0.785	239
553	83	71	26	0	0	13	0	0	13	0	0	6	0	404.5	1	1	8	2000	2.34	0	0	0	0	0	232	160			207.9	0	1	1890	1	1	-0.2522	8.95	73.45	46.55	437	37	46	65	50	46	207	104	160	1.36
554	83	142	32	0	0	5	0	0	0	0	0	0	0	316	0	1	12		0	6.416	0	0	0	0	281							2990	0	2	-0.7607	8.9	73.5	47.3	387	62	60	55		42
555	83	85	29	2	1	25	1	0	15	1	0	11	0	364.5	0	3	10	500	0	16.7303	0	0	0	0	273	162	0	576.237	214.5			2540	0	1	-1.7562	7.6	70.95	46.25	379	43	52	44	50	57	203	101	162	1.425	256
556	83	111	18	0	0	16	1	2	22	1	0	12	0	254.5	1	0	9		56.78	3.66776	0	0	0	0	278	161			199.8	0	0	3500	0	2	0.6768	9.25	72.4	44.6	367	48	46	49	44	51	190	95	161	0.8	244
557	83	145	30	1	0	13	1	0	0	0	0	10	0	228	0	0	10	83.3333	0	4.25909	1	0	0	0	265	164						2385	0	1	-1.6599	10.2	75.1	46.85	375	53	46	49	50	51	196	98	164	0.795
558	83	109	23	2	1	24	1	2	19	1	1	13	1	211	0	1	11		0	0.0111524	0	0	0	0	269	164	0	516.095	205.4			2600	0	2	-1.2011	8.1	73.2	45.6	371	78	52	60	55	51	218	109	164	1.72	250
559	83	95	30	2	1	17	1	0	0	0	0	4	0	291.5	1	1	11	500	9.78	0	0	0	0	0	281	165	0	593.394	224.1	0	1	3960	0	2	1.5861	10.5	73.5	47.5	380	66	52	49	55	57	213	107	165	0.71	245
560	83	76	37	0	0	13	0	0	12	0	0	8	0	220	0	2	8	142.857	0	0	0	0	0	0	251							2380	1	2	-0.5221		73	46.05	406	43	46	49	40	51	186	93			244
561	83	43	29	0	0	10	0	0	3	0	0	9	0	310	1	1	9	1666.67	2.75	0	0	0	0	0	272	162	0	648.192	216	0	1	3780	0	2	1.5827		76	46.65	368	37	46	55	55	46	202	101	162	0.58	243
562	83	167	29	0	0	5	0	0	0	0	0	22	1	276	1	1	11	3000	5.01	0.0219595	0	0	0	0	281					0	1	3500	0	2	0.5487	11.9	77	48.2	385	43	52	65	50	51	218	109
563	83	143	18	2	1	15	1	0	6	0	0	1	0	275		0	10	500	69.48	0.479401	0	0	0	0	270							2940	0	2	-0.3299	8.4	67.9	45.5	334	37	42	50	40	43	175	88			247
564	83	59	33	2	1	24	1	1	21	1	1	16	1	320	0	2	9	1000	26.05	2.09124	0	0	0	0	275	162	0	561.961	195.9	0	0	3120	0	1	-0.4099	9.8	75.65	46.1	377	66	57	60	55	46	218	109	162	0.585	239
565	83	127	22	0	0	12	0	0	11	0	0	8	0	270	0	0	11		0	0.570652	0	0	0	1	281	160	0	510.679	200.3			2630	0	2	-1.7156	10	75.5	46.5	377	43	41	44	50	51	186	93	160	1.46	251
566	83	98	39	2	1	22	1	1	6	1	0	6	0	325	1	1	10	1500	0	4.10197	0	0	0	0	278	161	0	536.239	204.8	0	1	3100	0	2	-0.3246	9.9	74.5	46.8	370	66	52	65	44	57	218	109	161	0.675	253
567	83	137	19	0	0	4	0	0	10	0	0	10	0	233.5		0	12	1200	2.12	0.00344828	0	0	0	0	290							3720	0	2	0.7377	11.2	77.2	48	372	43	52	60	50	51	213	107			246
568	83	165	23	0	0	16	1	0	11	0	0	0	0		1	1	12	1000	2	0	0	0	0	0	264							3500	0	2	1.382	11	76.3	44.9	386	66	52	49	55	62	218	109			254
569	83	116	18	0	0	19	1	0	7	0	0	4	0	290		0	12	800	7.68	0	0	0	0	0	292	159	0	597.508	207.9	0	0	3680	0	2	0.5819	9.8	71	45.1	370	66	57	60	55	51	223	112	159	0.725	244
570	83	105	21	0	0	4	0	0	8	0	0	0	0	256	0	1	9	1500	24.04	2.50481	0	0	0	0	281	160			199			3300	0	2	0.0578	11.8	76.2	46.2	369	57	57	60	44	51	212	106	160		245
571	83	129	35	0	0	18	1	0	5	0	2	18	1	220	1	5	7	333.333	23.49	5.95395	0	0	0	0	263	160	0	554.781	201.4	0	1	2440	0	2	-1.2651	7.1	69.95	44.75	333	44	61	60	55	57	233	117	160
572	83	74	19	0	0	4	0	0	15	1	0	7	0	230		0	12		7.14	0	0	0	0	0	276					0	1	3400	0	2	0.5286	8.5	71.55	46.5	372	73	52	49	55	57	213	107			238
573	83	115	19	0	0	0	0	0	11	0	0	8	0	224		0	10		0.42	0.0352113	0	0	0	1	284	164	0	533.218	215.7	0	1	2400	0	1	-2.5612	9.7	72.4	48.5	381	48	38	44	40	57	179	90	164	1.425	241
574	83	111	22	0	0	3	0	0	7	0	0	9	0	230	0	0	12	1666.67	0.48	0.761139	0	0	0	0	270	160				0	1	3120	0	2	0.1411	11.4	77.5	47.5	381	43	46	44	50	57	197	98	160	1.22	239
575	83	109	24	0	0	16	1	0	10	0	0	12	0	330.5	1	1	8	666.667	0	4.89803	0	0	0	0	277	161				0	0	3080	0	2	-0.3292	11.4	75	45.6	366	37	52	60	55	51	218	109	161	1.085	264
576	83	132	33	0	0	14	1	0	3	0	0	11	0	279	1	1	11	2000	0	0	0	0	0	1	267	159	0	579.615	207.5	0	1	3600	0	1	1.1651	9.7	74.75	47.8	372	43	69	60	50	62	241	121	159		240
577	83	64	32	1	0	19	1	0	18	1	0	16	1	300	0	4	6	187.5	0	11.1309	0	0	0	0	267					0	1	3140	0	1	0.0988	10	75.5	47.5	384	73	52	65	64	57	238	119			239
578	83	160	26	2	1	19	1	0	9	0	2	25	1	220	0	1	6	666.667	0	5.3871	1	0	0	0	275							2960	0	2	-0.5509	8.8	74	47	373	62	69	60	55	51	235	118			242
579	83	149	29	0	0	14	1	0	6	0	0	4	0	404	1	2	10	1200	8.09	0	0	0	0	0	287							3500	0	2	0.3172	10.4	77	45	373	78	46	65	44	57	212	106			239
580	83	73	26	0	0	16	1	0	5	0	0	5	0	268.5	0	0	12		0	6.55921	0	0	0	0	278	155	0	508.193	193.8	0	0	3620	0	1	0.6623	11.45	78.7	46.2	386	73	41	60	44	51	196	98	155	0.56	238
581	83	82	16	0	0	11	0	0	2	0	0	3	0	275		0	10	1500	0	0	0	0	0	0	244							2300	1	1	-0.3321	10.2	78.75	45.9	409	73	64	60	44	46	214	107			239
582	83	166	39	0	0	13	0	0	3	0	0	2	0	274.5	0	2	3	750	0	0	0	0	0	0	267	167	0	676.173	216.5	0	0	3400	0	1	0.7159	7.6	68.05	45.4	337	37	42	33	45	46	166	83	167
583	83	107	22	1	0	21	1	0	7	0	0	11	0	319.5	1	2	10	1500	0	0.926316	0	0	0	0	287					0	1	3300	0	2	-0.1836	11.4	77.5	47.5	367	53	52	49	55	46	202	101			253
584	83	150	28	0	0	2	0	0	12	0	0	10	0	260.5	0	1	10		1.16	0	0	0	0	0	267							3820	0	1	1.631	9.8	73.7	47	386	37	52	49	50	42	193	96			239
585	83	58	28	0	0	18	1	0	0	0	0	9	0	384	0	2	4	750	121.28	0.617589	0	0	0	0	276	162			204.3	0	0	3040	0	1	-0.6705	8.85	72.4	45.4	381	66	46	49	44	46	185	93	162		240
586	83	98	39	0	0	9	0	0	13	0	0	21	1	355.5	0	2	13	500	0	0	0	0	0	0	277					0	1	3140	0	2	-0.1705	9.9	71.4	45.25	372	73	52	55	55	57	219	110			245
587	83	70	23	0	0	9	0	0	1	0	0	8	0	327.5	0	0	10	2000	0	0	0	0	0	0	294	160			208.6	0	0	3575	0	1	-0.1108	10.7	76.5	45.45	381	43	52	39	55	46	192	96	160		245
588	83	136	30	0	0	11	0	2	15	1	0	8	0	270.5	1	2	8	500	4.19	4.30797	0	0	0	0	289	152	0	408.748	182.6	0	0	4100	0	2	1.6068	7.8	72.7	44.6	381	62	57	65	55	57	234	117	152	0.73	243
589	83	111	18	0	0	20	1	0	2	0	0	6	0	295	1	1	5	750	0	13.602	0	0	0	0	283							3400	0	2	0.2242	9.7	75.5	46.05	373	73	60	65	55	57	237	119			249
590	83	124	23	0	0	15	1	0	7	0	0	11	0	202.5	1	0	13	3000	11.7	0	0	0	0	0	247	147	0	380.889	178	0	1	2600	1	1	0.1616	11.6	77	47	401	43	46	44	44	57	191	95	147	1.615	245
591	83	119	28	0	0	2	0	0	9	0	0	16	1	312	1	0	11	1200	88.86	3.34663	0	0	0	0	281	154			201.4	0	1	3285	0	2	0.0325	10.7	75.15	47	370	66	57	49	44	51	201	100	154	0.895	250
592	83	163	29	2	1	24	1	0	13	0	0	17	1	243.5	0	1	9		118.16	7.91935	0	0	0	0	260					0	0	2800	0	1	-0.3009	9.1	72.35	45.85	336	54	53	50	60	62	225	113			238
593	83	94	18	2	1	19	1	0	11	0	0	15	1	315.5	0	1	11		2.33	1.3629	0	0	0	0	284	167	0	617.686	217.3	0	0	3810	0	2	1.1482	9.7	73.5	45	373	43	52	49	55	57	213	107	167	0.705	245
594	83	141	19	2	1	14	1	0	5	0	0	5	0	288.5	0	0	10	714.286	5.72	2.06835	1	0	0	0	290	159	0	517.681	207.3	0	1	2950	0	1	-1.5586	9.35	72.55	45.1	373	48	46	49	40	51	186	93	159	1.025	247
595	83	86	29	1	0	15	1	0	9	0	0	0	0	374	0	2	11	1000	27.34	0.280156	0	0	0	1	270	163	0	562.603	203.9	0	0	3580	0	2	1.2405	9.3	75	46.2	389	66	57	55	50	51	213	107	163	0.8	239
596	83	74	28	1	0	13	1	0	14	1	0	8	0	343.5	0	0	12	2500	0	0	0	1	0	1	277	164			214.1	0	1	3180	0	2	-0.0666	9.4	72.65	48	384	37	46	44	50	46	186	93	164		247
597	83	68	27	0	0	4	0	0	3	0	0	3	0	253	1	2	12	1666.67	0.78	0	0	0	0	0	274	159	0	533.913	201.2	0	0	3200	0	1	-0.1514	9.2	73.5	46	385	43	46	44	55	51	196	98	159	1.275	235
598	83	166	27	0	0	2	0	0	0	0	0	8	0	242.5	0	0	11		42	0	0	0	0	0	261	167			221			2150	0	2	-1.9069	6.9	68	45	355	37	57	66	55	57	235	118	167	0.69
599	83	141	23	2	1	20	1	0	13	0	2	18	1	286	1	1	10	375	16.06	4.47945	0	0	0	0	282					0	1	3400	0	1	-0.0559	8.5	72	46.2	385	37	64	60	55	51	230	115			248
600	83	129	31	0	0	8	0	0	5	0	0	6	0	390	0	2	12	1000	0	0	0	0	0	0	258	157	0	435.922	188.7	0	0	2560	1	1	-0.773	6.8	70.3	43.5	387	43	52	55	44	51	202	101	157		255
601	83	90	24	0	0	8	0	0	14	1	0	12	0	389	0	2	8		30.28	10.7138	1	0	0	1	271	165						2700	0	2	-1.0433	9.3	70	46.7	373	62	57	55	35	51	198	99	165		242
602	83	147	25	0	0	9	0	0	7	0	0	2	0	305	0	1	3		0.7	3.26515	0	0	0	0	272					0	0	3600	0	1	0.9078	8.35	71.05	45.5	372	48	57	49	44	46	196	98			244
603	83	95	16	3	1	23	1	3	21	1	3	22	1	270.5	0	0	8	125	7.92	2.41036	1	0	0	0	261	162	0	583.379	205.3	0	0	2980	0	2	0.3298	8.9	71	47	369	48	46	44	50	62	202	101	162	0.995	239
604	83	85	20	0	0	1	0	0	11	0	0	13	0	205.5	1	0	12	1500	0	0	0	0	0	0	288	165			194.8	0	0	3380	0	2	-0.0158	8.5	71.7	45.5	392	62	52	49	55	57	213	107	165	1	238
605	83	144	38	0	0	6	0	2	20	1	2	12	1	283.5	0	4	10	500	10.77	8.37319	0	0	0	0	275	160			203.1	0	0	3040	0	2	-0.3351	9.7	76	45.2	367	73	60	65	44	51	220	110	160	0.655	242
606	83	112	19	0	0	9	0	0	0	0	0	5	0	252	0	0	12	1500	7.68	5.07237	0	0	0	0	260	160	0	701.711	224.4	0	1	3290	0	2	1.1428	9.5	75.05	48.1	392	53	46	49	44	57	196	98	160	0.84	239
607	83	147	19	0	0	15	1	0	11	0	0	14	1	228.5		0	9		0	0.533937	0				278	159	0	529.307	203.6			2400	0	1	-2.3147	9.4	75.5	47	373	43	41	39	44	57	181	91	159	1.19	238
608	83	150	29	0	0	21	1	0	6	0	0	11	0	330	1	1	7	666.667	0	0	0	0	0	0	272	161			187.9	0	1	2340	0	2	-2.0411	8.3	70	43.5	388	43	46	44	40	51	181	91	161	2.33	248
609	83	164	21	0	0	0	0	1	5	1	0	8	0	246.5		1	11		11.61	3.71186	0	0	0	0	272					0	0	3360	0	2	0.6274	9.6	76	46	378	66	57	60	50	51	218	109
610	83	105	25	0	0	1	0	0	0	0	0	14	1	346	0	2	7	1500	1.41	0	0	0	0	0	284	161			200.1	0	1	3200	0	2	-0.3271	10.6	75.4	46.7	373	78	64	60	55	51	230	115	161		239
611	83	65	28	1	0	20	1	0	7	0	0	0	0	290	1	3	11	1000	0	0	0	0	0	0	266							3225	0	1	0.3749			46.6	371	73	60	60	55	51	226	113			238
612	83	148	21	2	1	20	1	0	13	0	2	18	1	264.5	0	1	11	428.571	0	0	0	0	0	0	277	165	0	612.425	208.3	0	1	2740	0	1	-1.4826	8.3	73.5	45	375	43	52	49	50	62	213	107	165	0.695	255
613	83	139	16	0	0	17	1	0	0	0	0	11	0	226	0	0	10	428.571	0	0	0	0	0	0	287	153	0	472.936	188.9	0	1	3610	0	2	0.5809	9.2	76	46.5	382	66	52	44	55	57	208	104	153		236
614	83	126	20	2	1	26	1	0	13	0	0	14	1	233	0	0	10		9.85	2.20913	0	0	0	0	288	170	0	661.56	228.8	0	0	3380	0	2	-0.0158	13.1	77	47.95	370	37	57	55	55	51	218	109	170	0.875	246
615	83	52	23	2	1	18	1	0	4	0	0	9	0	311.5	0	1	10	857.143	31.87	0	1	0	0	0	262	157	0	497.242	192.8	0	1	2400	0	2	-1.3079	8.7	72.95	43.7	376	48	52	60	55	57	224	112	157	0.8	251
616	83	151	35	0	0	15	1	0	7	0	0	19	1	263.5	0	2	8	750	1.16	4.89542	0	0	0	0	245					0	0	2260	1	1	-0.5188	10.9	78.4	49.05	411	43	57	49	55	42	203	101
617	83	70	34	1	0	6	1	0	7	0	0	10	0	316	0	3	9	600	0	3.16942	0	1	0	1	245	147	0	445.439	192.4			2280	1	1	-0.468	9.5	74.5	47.5	404	43	52	55	44	46	197	98	147	1.475	232
618	83	84	31	0	0	14	1	0	12	0	0	14	1	326	1	1	13	666.667	1.12	0	0	0	0	0	276	173	0	885.557	230.6	0	0	4380	0	1	2.3246	9.9	76.5	46.85	373	43	52	55	55	51	213	107	173	0.575	244
619	83	163	24	3	1	3	1	2	19	1	2	13	1	264.5	0	0	9		0.5	1.92584	0	0	0	0	293	165	0	617.217	218.2	0	0	3740	0	1	0.3215	10.4	74.7	47.1	375	31	46	49	44	42	181	91	165	0.795	246
620	83	156	22	2	1	13	1	2	17	1	2	14	1	209.5	0	1	9		3.72	4.25773	0	0	0	0	239							2360	1	2	0.5211	9.8	76	46.5	413	43	46	39	50	51	186	93
621	83	114	30	1	0	6	1	0	0	0	0	0	0	346.5	1	2	12	833.333	20.81	0	0	0	0	0	280	162				0	0	3900	0	1	1.2056	8.05	72.25	46.5	368	73	34	49	64	57	204	102	162	0.895	242
622	83	136	25	0	0	7	0	0	8	0	0	4	0	220	0	2	8	750	49.48	5.30068	0	0	0	0	262	162	0	531.123	206	1	1	2530	0	1	-1.1255	9.3	72.95	45.15	372	43	41	33	44	51	169	85	162	0.845	239
623	83	165	32	0	0	4	0	0	13	0	0	7	0	436	0	3	8		0	4.36328	0	0	0	0	289					0	1	3580	0	1	0.0848	11.8	78	48	373	73	46	44	50	51	191	95			248
624	83	118	21	0	0	2	0	0	4	0	0	0	0	221.5	0	0		1500	0	0.154321	0	0	0	0	272	167	0	552.354	207.8	0	0	3345	0	1	0.3252	9.25	72.5	46.15	368	31	41	60	55	62	218	109	167	0.855	243
625	83	99	18	0	0	2	0	0	11	0	0	6	0	245		1	7	1000	2.48	8.00987	0	0	0	0	272	160	0	579.491	211.6	0	1	2620	0	2	-1.3152	7.7	71.5	45.5	380	43	57	60	50	51	218	109	160		240
626	83	86	33	0	0	4	0	0	5	0	0	5	0	315.5	0	2	12	750	0	0	0	0	0	0	282	162	0	486.389	190.9			3250	0	2	-0.1125	13	75.85	46	370	48	52	44	44	46	186	93	162	0.615	261
627	83	139	20	0	0	18	1	0	4	0	0	19	1	252.5	1	0	9	500	24.84	9.29688	0	0	0	0	284	145	0	311.244	176.8	0	1	2900	0	1	-1.4259	10.3	77.9	47.3	374		57	65	55	57			145	0.955	238
628	83	142	21	2	1	4	1	1	12	1	0	10	0	228	0	1	8	1000	236.18	0.197719	0	0	0	0	269	148	0	400.981	187.3	0	1	3080	0	1	-0.1688	7.2	70.65	45.05	374	20	34	22	31	37	124	65	148	1.03	244
629	83	159	18	0	0	4	0	0	9	0	0	7	0	235	0	0	13		0	3.72047	0	0	0	0	273	165	0	645.187	211.3	0	0	3700	0	1	1.0822	11.1	75.8	48	366	62	52	44	44	42	182	91	165	0.625	243
630	83	137	21	0	0	11	0	0	7	0	0	11	0	231	1	0	8	312.5	22.7	6.01379	0	0	0	0	288	160	0	503.328	205.8	0	0	4200	0	1	1.5408	12.15	81	49.45	382	43	46	39	31	51	167	84	160	1.095	246
631	83	147	18	0	0	19	1	0	12	0	2	22	1	245	0	0	8		8.44	2.43321	0	0	0	0	272					0	0	2720	0	1	-1.2635	7.5	67.9	43.5	372	37	46	49	40	46	181	91			241
632	83	100	21	1	0	19	1	0	5	0	2	23	1	227.5	1	1	9	363.636	0	1.75676	0	0	0	0	268	163	0	549.965	209.4	1	1	2460	0	1	-1.6702	8	71.15	47	375	48	41	44	50	51	186	93	163	1.57	238
633	83	157	26	0	0	6	0	0	7	0	0	13	0	206.5	0	3	12	800	0	4.65079	0	0	0	0	262	161	0	620.23	206.9	0	1	2800	0	2	-0.2046	7.2	70	44	377	48	46	44	44	51	185	93	161		240
634	83	162	20	0	0	16	1	0	8	0	0	15	1	220	0	2	10	857.143	0	4.6405	0	0	0	0	256							2620	1	2	-0.2601	8.3	72.5	45	392	62	52	44	50	57	203	101			239
635	83	143	31	0	0	1	0	0	3	0	0	0	0	287.5	1	0	10		4.83	1.56296	0	0	0	0	277	156						3420	0	1	0.2356	9	74	44.8	389	43	46	44	55	57	202	101	156	0.83	240
636	83	95	22	0	0	3	0	0	17	1	0	14	1	350	1	0	12	2000	0	2.27632	0	0	0	0	293							3240	0	2	-0.5502	8.5	69	44.05	367	48	31	49	44	51	175	88			254
637	83	72	26	0	0	0	0	0	3	0	0	2	0	320		0	12		0.63	0	0	0	0	0	273							2600	0	2	-1.4217	9.2	75	45.75	369	43	57	55	44	51	207	104
638	83	51	22	0	0	4	0	0	3	0	0	0	0	349	1	0	11	1500	0	0	0	0	0	1	259	159			217.7			3735	0	1	1.8788	9.2	73	46.5	370	66	52	55	50	51	208	104	159	0.62	238
639	83	156	26	0	0	9	0	0	2	0	0	3	0	280	1	1	10	2000	0	5.72348	0	0	0	0	285	166	0	545.415	208.4	0	0	3000	0	2	-0.9038	7.4	71.3	44.8	370	66	57	39	55	51	202	101	166	0.645	246
640	83	124	31	0	0	11	0	0	7	0	3	24	1	269.5	0	1	12		0	11.4408	0	0	0	0	247	161	0	552.439	209	0	0	2400	1	1	-0.332	10.05	76.6	47.7	408	73	57	60	55	51	223	112	161	1.005	241
641	83	43	24	1	0	16	1	0	12	0	0	11	0	307	0	1	10	1333.33	27.74	2.73016	0	0	0	0	292	153				0	0	2950	0	2	-1.2877	7.5	71.4	44	371	57	52	44	44	51	191	95	153	0.805	238
642	83	54	18	2	1	20	1	0	7	0	0	7	0	240.5	0	0	10	500	0	4.64113	0	0	0	0	276	164	0	572.856	211.6	0	1	2600	0	1	-1.7687	8.4		45.5	372	43	41	39	40	37	157	79	164	1.215	239
643	83	143	21	0	0	21	1	2	10	1	0	5	0	260	0	0	10		0	8.35156	1	0	0	1	279					0	1	3000	0	1	-0.9319	8.9	70.9	46.2	379	37	41	33	50	51	175	88			239
644	83	145	26	1	0	15	1	0	9	0	0	10	0	284.5	1	1	12	1500	0	0	0	0	0	0	295	169	0	657.604	217.4	0		4420	0	2	2.0844	10.6	77.8	47.75	375	57	31	39	31	46	147	75	169		243
645	83	69	25	0	0	17	1	0	13	0	0	16	1	290	0	1	10	1000	84.91	16.2862	0	0	0	0	271	163	0	650.813	217.8			3720	0	1	1.2236	10.9	78.5	48.5	369	48	52	44	44	51	191	95	163		241
646	83	143	16	0	0	14	1	1	18	1	0	2	0	201		0	10		0	0	0	0	0	0	281	166	0	583.696	211.9	0	0	3000	0	1	-1.0324	8.35	73.6	46.8	381	73	57	39	44	46	186	93	166	1.24	263
647	83	158	17	0	0	17	1	2	14	1	0	11	0	250		0	7	100	0	1.02907	0	0	0	0	279	167	0	600.599	208.4	0	0	3580	0	2	0.8214	11	74.5	47	369	48	46	55	50	51	202	101	167	1.04	244
648	83	161	32	0	0	20	1	0	23	1	0	4	0	341	1	1	10	600	30.69	7.03719	0	0	0	0	267							3080	0	2	0.2103	10.5	80.5	45.5	371	73	52	55	55	62	224	112			243
649	83	67	21	0	0	11	0	0	13	0	0	9	0	345.5	1	0	12		0	0	0	0	0	0	243	157	0	538.75	208.9	0	0	2250	1	1	-0.3718	8.7	71.5	47.5	401	43	52	44	55	51	202	101	157		240
650	83	76	25	0	0	11	0	0	5	0	0	6	0	301.5	1	0	8		2.33	0	0	0	0	0	268	147	0	385.956	184	0	1	2800	0	1	-0.8242	11.9	79.5	46.5	375	43	46	44	50	46	186	93	147	0.695
651	83	159	24	2	1	15	1	0	8	0	1	14	1	333	0	0	12	857.143	13.33	4.67308	0	0	0	0	268	167	0	632.004	219.8	0	0	3800	0	1	1.5407	13.2	80	48.15	367	48	46	39	55	57	197	98	167		240
652	83	131	34	0	0	10	0	0	5	0	0	1	0	360.5	0	1	13	1250	0	0	0	0	0	0	267	166						2500	0	1	-1.5153	9	73.2	46	369	78	57	49	55	51	212	106	166		265
653	83	79	29	0	0	7	0	0	25	1	0	15	1	329	0	3	7	428.571	0.5	7.96053	0	0	0	0	268	163	0	698.913	216	0	0	4100	0	2	2.4117	11.7	76	47	371	48	52		55	46			163	0.955	240
654	83	120	36	2	1	21	1	1	18	1	2	19	1	402.5	0	2	11	500	0	0	0	0	0	0	279	153	0	480.603	198.5	0	1	3580	0	1	0.5218	8	72.6	46.7	366	43	52	55	50	57	214	107	153		246
655	83	77	19	0	0	7	0	0	0	0	0	7	0	262	1	0	12		0	0	0	0	0	0	277	161	1	384.469	198.9	0	1	2100	0	1	-2.8798	8.1	70.3	46.9	372	37	57	49	55	51	212	106	161	1.535	238
656	83	162	30	0	0	6	0	0	10	0	0	0	0	396	1	1	12	1000	2.09	0	0	0	0	0	273	165				0	0	3680	0	2	1.3178	11.2	73.7	47.5	377	43	60		55	51			165		242
657	83	72	26	0	0	15	1	0	15	1	0	13	0	370	0	1	10	1250	0	1.21605	0	0	0	0	275	161			197.3			3100	0	1	-0.4613	10.8		45.7	369	73	57	60	55	51	223	112	161	0.77	238
658	83	113	26	2	1	19	1	0	7	0	0	14	1	256.5	1	1	9	666.667	0	6.36184	0	0	0	0	255	157	0	496.318	200			2740	1	1	-0.0986	9.8	73	47.8	407	48	52	55	44	51	202	101	157		254
659	83	115	19	0	0	9	0	0	5	0	0	0	0	320	0	0	13		1.21	0	0	0	0	0	273					0	1	3245	0	2	0.3081	9.6	75.8	46	376	57	60	55	55	57	227	114			242
660	83	93	16	2	1	20	1	0	4	0	3	10	1	224.5		0	8	1250	17.18	8.36842	0	0	0	1	279	163	0	613.209	211.9	0	1	2870	0	1	-1.2617	8.8	75.7	45.2	369	73	57	55	55	46	213	107	163	0.65	241
661	83	111	23	0	0	12	0	0	5	0	0	9	0	254.5	1	1	12	500	5.68	0.0398406	0	1	0	1	251	161	0	552.097	207.6	0	1	1690	1	2	-2.388	7.55	68	44.95	412	43	57	55	55	51	218	109	161	1.78	239
662	83	156	29	3	1	26	1	0	23	1	0	8	0	216	0	2	8	500	76.75	10.3788	1	0	0	0	255	164	0	594.986	205.6	0	1	2410	1	2	-0.7675	9.2	75	45	395	43	46	49	44	51	190	95	164	1.4
663	83	58	25	0	0	2	0	1	18	1	1	17	1	323.5	1	1	8		10.25	0	0	0	0	0	251	162	0	623.938	219.1			2600	1	2	0.0808	12.9	79	47	399	48	52	44	44	51	191	95	162	1.09	238
664	83	111	27	0	0	12	0	0	0	0	0	0	0	335	0	1	10		60.41	3.20559	0	0	0	0	276	161	0	498.555	200.8	0	0	3100	0	2	-0.2264	8.4	72.5	45	396	52	44	27	39	47	157	79	161	0.95	253
665	83	139	17	0	0	14	1	0	15	1	0	8	0	230	1	0	9		0	0.627358	0	0	0	0	266	167	0	638.996	215.6			2600	0	2	-1.0193	11	79.7	45.5	368	43	52	55	60	51	218	109	167	0.74	239
666	83	143	19	0	0	7	0	0	4	0	0	3	0	265	0	0	11		0	0	0	0	0	0	273	147	0	402.685	178.6	0	0	3200	0	1	-0.0964	10.75	77.4	47	368	78	41	49	50	57	197	98	147		241
667	83	143	23	0	0	14	1	0	14	1	0	5	0	227	0	2	8	500	0	3.60204	0	0	0	0	213	150	0	366.906	176.1	1	1	1120	1	1	-1.3191	7.1	69.5	43.55	438	43	52	60	50	51	213	107	150	2.205
668	83	158	22	0	0	6	0	0	13	0	0	10	0	300	1	0	12	1200	0	2.90625	1	0	0	0	279	164	0	587.475	210.2	1	1	3095	0	2	-0.3721	9.6	76.4	44.45	369	37	52	44	44	51	191	95	164		245
669	83	162	24	0	0	14	1	0	6	0	0	10	0	242	1	0	12	600	13.51	0.378698	0	0	0	0	283	169	0	636.763	214.6	0	1	2910	0	2	-1.0633	8.8	71.5	46	370	66	52	55	44	51	202	101	169	0.81	251
670	83	143	26	0	0	10	0	0	2	0	0	0	0	322	1	0	12	1000	0	3.53488	0	0	0	1	264	150			190	0	1	2500	0	2	-1.1662	9.5	72.7	46.25	367	48	46	44	55	51	196	98	150		240
671	83	122	30	0	0	5	0	0	14	1	0	7	0	350	0	1	9	1200	12.58	6.63487	0	0	0	0	300	162						2540	0	1	-2.7899	9.4	76	46	381	66	52	60	55	51	218	109	162		239
672	83	94	27	0	0	8	0	0	15	1	1	18	1	270	0	2	9		12.08	2.85033	0	0	0	0	282	140	0	339.257	172	0	1	2900	0	2	-1.0476	8.2	68.6	45.3	372	66	64	49	50	57	220	110	140	1.095	239
673	83	107	17	2	1	16	1	0	14	1	0	5	0	220		0	11		4.02	0.185874	0	0	0	1	278	161	0	492.198	202.4	0	1	2840	0	1	-1.2861	9.7	73.45	46.45	368	43	52	44	44	51	191	95	161	1.655	238
674	83	133	18	0	0	22	1	0	21	1	0	11	0	278		0	10	1200	0.5	3.07143	0	0	0	0	287	151	0	405.472	184.3	0	1	2820	0	1	-1.7498	8.05	70.55	45.9	368	66	60	60	50	51	221	111	151	0.64	243
675	83	149	22	0	0	6	0	0	14	1	0	16	1	248.5	0	1	10		6.98	0	0	0	0	0	268					0	0	3200	0	2	0.4523	7	69	44	370	43	46	39	44	46	175	88			239
676	83	146	19	0	0	3	0	0	4	0	0	6	0	240	1	0	8	1000	0	7.14085	0	1	0	1	270	166	0	655.833	225.2			2910	0	2	-0.411	8.5	70.1	46	366	43	41	44	50	57	192	96	166	0.645	243
677	83	136	29	0	0	15	1	0	0	0	0	0	0	339.5	1	2	11	600	0	0	0				296	156			186.7	0		3435	0	1	-0.5456	8.8	71.5	45.8	378	66	52	65	44	51	212	106	156		242
678	83	110	27	0	0	6	0	0	0	0	0	9	0	371	0	1	9	500	26.2	10.4737	0	0	0	0	282	157	0	496.338	203.5	0	0	3300	0	1	-0.3093	10	74.5	46	373	37	57	55	55	51	218	109	157		233
679	83	109	33	0	0	8	0	0	3	0	0	12	0	338	1	2	11	1200	0	0	0	0	0	0	252	156				0	1	2600	1	1	-0.2253	9.2	72.95	47.9	394	48		60	55	51			156	0.535	238
680	83	164	31	0	0	17	1	0	13	0	0	12	0	233	0	1	12	2000	21.32	3.35556	0	0	0	0	279					0	1	2940	0	2	-0.804	8.1	72.5	45.8	371	48	52	65	60	51	228	114			244
681	83	149	16	2	1	23	1	0	4	0	0	19	1	226		0	7		1.16	1.28859	0	0	0	0	257					1	1	2400	1	2	-0.9509	7.9	72	44	403	66	52	80	44	51	227	114			239
682	83	158	18	0	0	8	0	0	9	0	0	5	0	250		0	8	800	6.82	2.15504	0	0	0	0	277	167			221.3	0	1	3800	0	2	1.403	12.2	76.6	47.25	380	62	52	60	60	51	223	112	167	0.825	242
683	83	78	19	0	0	20	1	0	21	1	2	21	1	225	0	0	12	600	13.42	0.883929	0	0	0	0	272	163	0	677.909	216.4	0	0	3280	0	2	0.4333	10.3	76.4	45.8	367	66	41	49	55	51	196	98	163	0.915	239
684	83	117	28	2	1	14	1	0	8	0	0	6	0	239.5	1	1	11	1000	89.82	9.75658	1	0	0	0	269	158	0	462.583	198.2	0	1	2360	0	2	-1.8365	8.1	71.9	44	373	43	41	60	50	57	208	104	158	0.94	242
685	83	144	32	0	0	20	1	0	17	1	0	3	0	215	0	0	12	1500	4.51	1.1738	0	0	0	1	266	153	0	463.139	186.3			2700	0	2	-0.7432	9.4	76.8	46.65	369	43	52	44	55	51	202	101	153	0.84	238
686	83	142	25	3	1	22	1	0	12	0	0	13	0	330	1	3	8	444.444	0.31	5.60305	0	0	0	0	271	151				0	1	3920	0	1	1.6456	11.05	76	47.45	368	43	46	49	50	51	196	98	151	0.75	256
687	83	161	22	2	1	24	1	0	0	0	0	2	0	262.5	0	1	9		0.51	9.55078	0	0	0	0	278	167			218			3020	0	2	-0.5393	10.9	74.5	45.5	378	43	52	44	50	51	197	98	167	1.3	265
688	83	103	23	0	0	3	0	0	7	0	0	18	1	259.5	1	1	10		7.09	0	0	0	0	0	287	164			201.4			3010	0	1	-1.2852	8.9	71.9	45.5	371	73	38	49	50	57	194	97	164	0.715	238
689	83	82	22	0	0	16	1	0	14	1	0	14	1	348.5	0	0	13		25.91	5.61513	1	0	0	1	272							3195	0	1	-0.041	11.4	78.6	49.8	368	73	52	55	55	51	213	107			255
690	83	142	19	0	0	6	0	0	10	0	0	6	0	270	0	0	10		0	0	0	0	0	0	277	159	0	533.207	207.1	0	1	3060	0	2	-0.3827	8.9	72.6	45.7	367	53	46	55	55	51	207	104	159	0.65	238
691	83	124	27	1	0	14	1	1	13	1	2	16	1	299	1	2	12	400	4.22	0	0	0	0	0	281	142	0	345.537	173	0	1	3020	0	2	-0.6795	8.3	74.5	47.5	373	66		60	55	57			142	1.025	236
692	83	85	35	0	0	11	0	0	5	0	0	18	1	263	1	2	12	750	81.86	13.8816	0	0	0	0	270	165	0	639.037	210.1	0	0	2560	0	1	-1.5442	9.9		45.8	372	43	34	39	40	46	159	80	165	0.95	253
693	83	99	34	0	0	15	1	1	16	1	0	13	0	343		1	4		0	0	0	1	0	1	274	162	0	589.28	207.3			3185	0	2	0.1069	11.6	77.9	48.05	368	37	52	44	50	46	192	96	162	0.935	251
694	83	87	24	0	0	4	0	0	4	0	0	16	1	265	0	0	13	1200	0	0	0	0	0	0	265	153	0	460.619	188.6	0	1	2860	0	2	-0.2407	13.4	76.25	46.5	368	73	41	44	55	57	197	98	153	0.725	240
695	83	106	23	0	0	20	1	0	3	0	0	16	1	312	0	1	9	714.286	5.74	2.48626	0	0	0	0	293	162	0	526.322	206.2			3585	0	1	-0.0478	9.5	73.5	48.15	373	53	57	65	55	51	228	114	162	0.73	258
696	83	79	26	2	1	18	1	3	23	1	0	13	0	300.5	1	4	9	600	0.53	9.28618	0	0	0	0	252	145			181.2			2320	1	1	-0.9365	8.7	73.1	46	402	43	57	60	55	51	223	112	145		249
697	83	148	23	0	0	7	0	0	5	0	0	9	0	235	0	2	10	1000	30.77	6.12016	0	0	0	0	278	155	0	499.621	205	0	1	2860	0	1	-1.236	8.5	71.7	47.15	382	43	52	60	60	51	223	112	155	0.83	238
698	83	120	24	0	0	23	1	0	0	0	0	1	0	291.5	0	1	11	1200	0	5.52632	0	0	0	0	277	168				0	1	3200	0	1	-0.3125	9.4	74.65	46.1	370	78	60	69	55	57	241	121	168		244
699	83	127	22	2	1	17	1	0	16	1	0	3	0	228.5	1	0	13	833.333	0	0	0	0	0	1	288	143	0	340.228	173.8	0	1	3260	0	2	-0.3252	8.1	71.45	43.5	370	57	46	44	50	51	191	95	143	0.89
700	83	105	19	0	0	14	1	0	10	0	1	18	1	235.5	0	0	8	400	0	0.714286	0	0	0	0	287	166	0	628.188	220.3	0	0	3500	0	2	0.3172	9.8	74	46.5	370	66	52	60	60	51	223	112	166	1.01	244
701	83	143	30	0	0	15	1	0	5	0	0	22	1	335.5	0	2	7	1333.33	0	3.8187	0	0	0	0	271	153	0	540.259	199.9	0	1	2800	0	1	-1.0042	8.5	73	47	379	43	60	60	40	51	211	106	153		237
702	83	145	20	0	0	19	1	1	5	1	0	12	0	302	0	0	9	166.667	0	5.68321	0	0	0	0	273	154						2900	0	1	-0.8639	10.6	74	45	377	37	52	39	44	51	186	93	154	0.755	239
703	83	103	20	0	0	1	0	0	5	0	0	0	0	261		0	11		0	5.30921	0	0	0	1	280	145			180.1	0	0	3560	0	1	0.4279	10.3	79.05	47.8	368	66	52	55	50	51	208	104	145	1.225	255
704	83	160	19	0	0	19	1	2	13	1	0	10	0	234.5	0	0	9		3.57	1.01053	0	0		0	284	164	0	584.521	217.4	0	1		0	1		9.7	73.5	49.5		53	52	60	44	51	207	104	164	1.11	240
705	83	124	38	3	1	23	1	0	2	0	2	24	1		0	4	7	750	0.42	3.32566	0	0	0	0	290	162			202.7	0	0	2960	0	2	-1.1957	8.85	72.55	44.05	369	57	69	55	44	62	230	115	162	1.055	242
706	83	161	16	0	0	9	0	0	13	0	0	7	0	219.5		0	8		0	0	0	0	0	0	267	164				0	0	3350	0	1	0.6001	11.35	77.25	47.8	370	73	57	69	55	51	232	116	164	0.77	238
707	83	72	24	0	0	16	1	0	4	0	0	4	0	317	0	1	9		0	5.08224	0	0	0	1	283	143	0	343.641	183.3	0	1	3880	0	2	1.3394	11	76.55	48	376	48		49	50	51			143	1.135	235
708	83	95	20	0	0	12	0	0	4	0	0	4	0	209.5	0	0	13	1000	1.21	1.80204	0	0	0	0	278	160	0	628.273	218.2			4000	0	1	1.504	10.1	76.65	48.05	369	48	46	55	50	51	202	101	160	0.65	251
709	83	102	22	0	0	9	0	0	7	0	0	11	0	241		0	11		0.61	0	0	0	0	0	272	151	0	395.082	191.2	0	0	3080	0	1	-0.344	10.8	76.7	47	369	48	57	44	50	46	197	98	151	1.28	250
710	83	108	35	0	0	26	1	1	18	1	2	18	1	210	0	4	10		1.86	9.08224	0	0	0	0	264	157	0	486.533	192.3	0	1	2740	0	1	-0.7236	7.7	71.5	46	370	53	57	55	50	51	213	107	157	0.915	255
711	83	83	24	0	0	4	0	0	7	0	0	8	0	330	0	0	8	714.286	10.8	0	0	0	0	0	282	150	0	432.857	192.8	0	0	3340	0	2	0.116	9.3	71	46.7	368	48	60	49	55	51	215	108	150	0.865
712	83	142	20	0	0	14	1	0	14	1	2	18	1	207	0	0	12		6.99	2.60317	0	0	0	0	262					0	1	2400	0	2	-1.3079	8.6	71.85	46	370	43	52	60	50	51	213	107			240
713	83	92	26	0	0	11	0	0	7	0	1	13	1	341	0	1	9	285.714	2.5	0	0	0	0	0	256	155	0	509.037	205.2	1	1	2840	1	1	0.0763	12	73.5	46.5	396	31	41	33	50	51	175	88	155	0.925	240
714	83	119	18	0	0	16	1	0	13	0	0	9	0	293	0	0	12	600	0	3.19737	0	0	0	0	271	153			185.8	0	1	2700	0	2	-1.0433	9.7	75	46.5	372	62	52	44	50	51	197	98	153	1.23	239
715	83	109	28	0	0	15	1	0	17	1	0	10	0	344	1	0	13	1000	0.4	0	0	0	0	1	275	163				0	1	2700	0	1	-1.4768	10.2	74.5	45.5	368	78	52	65	50	51	218	109	163		255
716	83	153	32	0	0	13	0	0	12	0	0	11	0	324	0	2	11	750	1.27	0.501984	0	0	0	0	288					0	1	3240	0	2	-0.3779	9.2	70.75	44.85	368	66	52	55	50	51	208	104			239
717	83	150	22	0	0	18	1	2	21	1	0	23	1	288.5	0	2	9	1000	4.66	9.84016	0	0	0	0	274					0	1	3450	0	2	0.7429	12.25	75	46.45	370	73	52	44	50	51	197	98			248
718	83	91	22	0	0	8	0	0	4	0	0	8	0	275	1	1	12	1666.67	0	3.29605	0	0	0	0	271	155			201.2			2520	0	2	-1.5278	9.2	72.25	47	367	78	52	65	55	51	223	112	155	1.255
719	83	90	25	0	0	6	0	0	8	0	0	13	0	253.5	1	1	12	2000	0	0	0	0	0	0	284	158	0	520.259	200.5	0	1	3540	0	1	0.1986	9.9	74.5	49	372	57	52	49	50	51	202	101	158	1.345	244
720	83	141	38	0	0	14	1	0	22	1	2	23	1	286	0	3	7	500	0	7.28295	0	0	0	0	281	148			185.3	0	1	2900	0	2	-1.0038	8.3	68.5	46	380	62	46	55	50	51	202	101	148		255
721	83	116	26	2	1	21	1	1	21	1	2	21	1	280	0	1	12	1666.67	4.94	0	0	0	0	0	291	152	0	477.08	184.2	0	0	3700	0	2	0.6596	10.5	77.6	46.55	370	66	41	44	44	51	180	90	152	1.005	240
722	83	142	20	0	0	7	0	0	6	0	0	8	0	244.5	0	0	9		28.03	2.23929	0	0	0	1	284	160	0	526.524	211.7			3140	0	1	-0.8178	6.8	65.2	45.3	367	43	46	44	50	42	182	91	160	0.64	251
723	83	157	23	0	0	13	0	0	0	0	0	16	1	340	0	1	9	363.636	0	16.4922	0	0	0	0	278	164	0	609.351	211.4			3400	0	2	0.437	9.2	71.85	44.1	368	48	34	49	44	33	160	81	164	1.195	248
724	83	153	23	0	0	21	1	0	7	0	0	10	0	289	1	1	10	1000	53.59	3.11923	0	0	0	0	274	161	0	516.827	198	0	1	3000	0	2	-0.3901	9.2	75	45.5	369	78	69	49	55	51	224	112	161	0.705	257
725	83	140	22	0	0	14	1	0	12	0	2	16	1	343.5	0	1	9		0	5.07586	0	0	0	0	295	163	0	593.145	210.9	0	1	3600	0	2	0.3037	9.4	73	45.05	375	73	52	49	60	51	212	106	163	1.13	250
726	83	146	21	0	0	7	0	0	12	0	0	15	1	227	0	0	10		0	0	0	0	0	0	276	160	0	478.403	205	0	1	2845	0	1	-1.1566	9.4	68.9	46	367	37	41	33	40	42	156	79	160	1	251
727	83	153	26	0	0	7	0	0	10	0	0	18	1	260	0	1	11	666.667	1.48	0	0	0	0	0	259					0	0	2700	0	2	-0.2652	9.9	77	46	394	37	40	38	44	42	164	82			256
728	83	135	18	0	0	16	1	0	8	0	0	13	0	246.5	0	0	8	1500	0	3.86522	0	0	0	0	218	159	0	518.218	205.5			1520	1	2	0.1159	8.4	72.55	45.5	438	78	52	49	50	46	197	98	159	1.99
729	83	158	29	0	0	14	1	0	16	1	0	20	1	279.5	0	1	10		101.5	3.1627	1	0	0	0	250					1	1	2280	1	2	-0.7189	7.2	71.7	46.1	402	37	46	60	55	51	212	106			241
730	83	135	32	0	0	9	0	0	12	0	0	0	0	320	1	1	12	2000	0	11.1	0	0	0	0	279	154				0	1	3120	0	1	-0.6228	9.3	75.5	46	367	57	52	55	55	46	208	104	154	0.905	249
731	83	84	25	2	1	17	1	0	4	0	0	14	1	290	1	1	9	2000	17.81	3.08717	0	0	0	0	275	153				0	0	3560	0	2	0.9528	11.9	76.5	47	368	48	52	44	50	51	197	98	153	1.29	240
732	83	89	23	0	0	12	0	2	12	1	1	7	1	235	1	0	9		0	4.48026	0	0	0	0	277	145	0	393.561	174	0	0	3200	0	2	-0.0152	9.3	74	45.55	370	57	52	55	55	51	213	107	145	0.885	239
733	83	143	17	0	0	15	1	0	13	0	0	12	0	233.5		0	10	833.333	0	1.11702	0	0	0	0	263	162			211.4			2400	0	1	-1.512	11.4	81.8	49	391	78	60	44	71	71	246	123	162	0.935
734	83	163	18	0	0	15	1	0	16	1	2	20	1	233.5	1	0	6		67.72	5.35556	1	0	0	0	244					1	1	2300	1	1	-0.3321	9.3	80.5	49.05	404	57	46	44	50	51	191	95
735	83	115	28	0	0	10	0	0	13	0	0	22	1	313.5	0	1	8	1000	2.65	0	0	0	0	0	254	141			182.3	1	1	2650	1	1	-0.2504	8.7	72	45	398	48	52	55	50	51	208	104	141		240
736	83	128	20	0	0	15	1	0	1	0	0	10	0	274	1	0	11	750	22.39	7.86301	0	0	0	0	274	154	0	456.413	189.8	0	1	3400	0	2	0.6239	11.3	75.5	45.8	370	43	52	65	55	46	218	109	154	0.71	243
737	83	112	30	0	0	12	0	0	10	0	0	7	0	283	0	2	12	571.429	64.31	6.94408	0	0	0	0	275					0	1	3120	0	2	-0.1235	8.4	71.8	45.5	369	73		55	44	51					237
738	83	157	24	0	0	5	0	0	6	0	0	5	0	230.5	0	1	11	333.333	24.31	7.07732	1	0	0	0	246	163	0	661.361	221.1	1	1	2165	1	2	-0.6703	7.6	71.15	45.05	405	37	46	55	50	51	202	101	163	1.225
739	83	64	20	0	0	15	1	0	8	0	0	9	0	206.5	0	0			0	0	0	0	0	0	282	161			207.1			3700	0	1	0.6678	11.7	79	47.9	368	78	60	60	55	66	241	121	161		242
740	83	136	37	0	0	8	0	0	21	1	2	18	1	340	0	3	7	250	5.59	8.92803	0	0	0	0	280	147			182.8	0	0	2900	0	2	-0.9588	10.2	74.8	47.5	367	37	52	55	50	51	208	104	147	1.91	238
741	83	145	23	0	0	14	1	0	8	0	0	11	0	214	0	0	11	333.333	39.64	3.34962	1	0	0	0	285	156	0	476.897	196.4	0	1	2700	0	2	-1.6935	9	76	47.1	370	48	52	49	44	51	196	98	156
742	83	161	21	0	0	16	1	0	10	0	0	11	0	235	0	0	11		5.08	5.07851	0	0	0	0	276					0	1	3150	0	1	-0.3873	9.3	76.05	46.2	369	57	34	44	55	51	184	92			245
743	83	132	20	0	0	2	0	0	2	0	0	4	0	236.5	0	0	12		6.67	3.78409	0	0	0	0	257	142				0	1	2250	1	1	-1.478	8.2	70.3	44	392	78	57	49	50	51	207	104	142	1.435	240
744	83	109	24	0	0	18	1	0	15	1	0	10	0	250.5	0	0	11		6.21	0	0	0	0	0	294	154	0	442.879	195.4	0	0	3020	0	1	-1.5409	8.7	74.7	47	374	62	57	44	50	51	202	101	154	1.345	243
745	83	148	34	0	0	6	0	0	0	0	0	9	0	341	1	3	11		0	14.7647	0	0	0	0	283	162	0	534.892	208.3			3340	0	2	0.0748	7.9	73.2	45.5	391	62	57	55	50	51	213	107	162	0.81
746	83	120	28	0	0	20	1	0	19	1	0	11	0	243.5	0	2	9	750	1.75	4.97368	0	0	0	0	276	154			197.6			3200	0	1	-0.2595	8.2	71.4	46.5	373	43	52	55	50	51	208	104	154	1.225	239
747	83	128	27	3	1	22	1	0	14	1	0	11	0	374.5	0	2	7	666.667	28.79	0.0363636	0	0	0	0	275	155				0	1	2890	0	2	-0.7415	10	74	46.5	370	48	46	49	50	51	196	98	155	0.83	240
748	83	140	26	0	0	12	0	0	16	1	0	12	0	326	1	2	8	750	35.14	6.98165	1	0	0	0	268	155			186.1	0	0	3000	0	2	-0.0538	8.45	70.6	45.5	373	48	64	39	44	51	198	99	155	0.75	242
749	83	126	17	0	0	2	0	0	2	0	0	12	0	230		0	8	200	0	0	0	0	0	0	272	158				0	1	2750	0	2	-0.9626	9.3	71	44.45	370	43	46	60	50	51	207	104	158	0.915	239
750	83	94	36	0	0	6	0	0	12	0	0	3	0	270	0	4	10	600	3.49	7.26503	0	0	0	1	283	156	0	448.636	186.3	0	1	3110	0	2	-0.5248	8.9	71.5	46.5	373	43	52	49	50	51	202	101	156		240
751	83	140	26	2	1	14	1	0	8	0	0	0	0	239	0	1	12	1200	24.92	0	0	0	0	0	277	146	0	364.179	169.9	0	1	3160	0	2	-0.1183	9.3	74.15	45.3	367	57	52	55	55	51	213	107	146	1.23	238
752	83	113	27	0	0	18	1	0	15	1	0	14	1	330	1	1	7		19.36	0.995745	0	0	0	1	287	143	0	347.045	172.4	0	1	3000	0	1	-1.3102	10.7	78.85	47	373	62	38	33	50	46	167	84	143	1.445	241
753	83	71	33	0	0	7	0	0	21	1	0	0	0		1	1	11	1500	6.95	0	0	0	0	0	290	149	0	406.731	181			3450	0	2	0.0903	9.6	75.5	44.85	369	48	52	39	50	51	192	96	149	1.55	238
754	83	59	19	0	0	22	1	0	15	1	0	16	1	265	0	0	10	3000	17.46	0.0886525	0	0	0	0	290	161	0	521.887	199.9	0	0	3210	0	2	-0.5295	8.2	72.3	44.15	391	43	46	44	50	51	191	95	161	0.765	238
755	83	120	21	0	0	7	0	0	6	0	0	13	0	313	1	0	12	1000	0	0	0	0	0	1	287	153						2690	0	1	-2.0516	8.8	74	46.7	370	43	57	49	55	46	207	104	153	0.875	244
756	83	162	39	0	0	6	0	0	2	0	0	2	0	266.5	0	2	10	1250	17.03	7.4898	0	0	0	0	263	166			223.8	0	0	3160	0	2	0.6484	10.45	75.6	46.1	368	48	46	39	50	51	186	93	166	0.72	242
757	83	124	38	0	0	16	1	0	1	0	0	17	1	319	1	2	9	200	20.88	10.4112	0	0	0	0	285	155			186.2	0	1	2840	0	1	-1.617	7.6	69.6	45.2	368	43	34	44	50	51	179	90	155	0.8	243
758	83	62	22	0	0	15	1	0	5	0	0	2	0	270	0	2	8		0	2.69421	0	0	0	0	239	159	0	474.684	199.2	0	1	1960	1	2	-0.5752	8.9	69.5	46	410	57	52	60	50	57	219	110	159	1.455
759	83	149	21	0	0	17	1	0	9	0	2	23	1	251	0	0	11	571.429	12.24	6.11328	0	0	0	0	279	156			204.3			3680	0	1	0.7551	12	77	47.5	367	48	38	44	50	46	178	89	156	0.735	249
760	83	147	21	0	0	11	0	0	11	0	0	0	0	228	1	0	12		0	0	0	0	0	0	272	159	0	505.854	193.3			2500	0	2	-1.6332	9	70	44	394	56	44	33	44	47	168	84	159	1.515	244
761	83	160	29	0	0	13	0	0	13	0	0	9	0	281.5	1	1	12	2000	11.51	6.01172	0	0	0	0	272	166				0	1	3000	0	2	-0.2818	10.05	75.95	48	370	43	24	39	35	37	135	70	166	1.05	242
762	83	111	25	0	0	20	1	0	15	1	0	17	1	305.5	1	0	9	142.857	0	0	0	0	0	1	280	158			203.4	0	1	2040	0	1	-3.1043	8.9	71.85	45.5	367	43	52	55	50	46	203	101	158	0.95	241
763	83	153	25	0	0	17	1	0	19	1	0	12	0	266	0	1	12		0	0.0292339	0	0	0	0	273	157	0	537.662	202.9			3400	0	2	0.673	8.9	73.7	45.4	368	62	52	65	55	51	223	112	157	0.97	249
764	83	87	17	0	0	9	0	0	8	0	0	11	0	223.5		0	10		16.97	4.14474	0	0	0	0	261	147	0	375.751	189.8	0	0	2720	0	1	-0.5737	8.3	72	45.4	372	57	57	49	55	46	207	104	147	0.935	241
765	83	51	25	0	0	17	1	0	6	0	0	14	1	300	0	1	11	750	0	2.08468	0	0	0	0	280	161				0	1	2500	0	2	-2.0014	7.6	72.5	44.6	371	43	46	44		46			161	1.72	246
766	83	151	19	0	0	14	1	0	10	0	0	9	0	280	1	0	12		28.57	2.86905	0	0	0	0	276	156	0	534.33	202.6	0	1	2355	0	1	-2.3106	9.3	72.2	46.5	370	43	57	55	50	46	208	104	156	0.895	238
767	83	109	18	0	0	17	1	0	19	1	0	13	0	237.5		0	10		1.86	8.89803	0	1	0	1	286	145	0	336.189	168.2			2850	0	2	-1.3423	9.1	74.5	46	369	78	52	49	50	51	202	101	145	0.805	241
768	83	162	31	0	0	6	0	0	6	0	0	5	0	327	1	2	10		0	7.34274	0	0	0	0	296	164			208.3	0	1	3350	0	2	-0.3515	10.6	71.8	46	368	43	57	60	50	57	224	112	164	0.88	244
769	83	119	30	0	0	15	1	0	7	0	0	7	0	405	0	3	9	833.333	14.69	10.2105	0	0	0	0	273	162				0	1	3350	0	1	0.2719	11.1	77	46.75	370	43	46	44	55	51	196	98	162		238
770	83	110	26	0	0	9	0	0	13	0	0	11	0	331.5	0	1	11		18.25	2.48026	0	0	0	1	266	145						2080	0	2	-2.3692	7.2	67	42.5	372	43	41	44	55	42	182	91	145	1.135	242
771	83	136	25	0	0	16	1	3	25	1	0	0	0	266.5	1	1	9	500	69.65	4.42969	0	0	0	0	250	142	0	338.06	170.4			2560	1	2	0.057	9.2	72.2	45.5	394	53	38	49	55	46	188	94	142	0.48	234
772	83	144	22	0	0	14	1	0	15	1	0	5	0	254	0	1	12	2000	1.39	3.61111	0	0	0	0	265	150			200.8	0	1	2400	0	2	-1.5007	8.4	69.5	44.8	369	43	46	44	44	51	185	93	150	1.04	239
773	83	78	22	0	0	13	0	0	17	1	0	7	0	233	1	0	8		7.27	7.67105	0	0	0	0	258	141	0	360.829	178.8	0	0	2040	1	2	-1.9945	6	65	42	391	37	46	49	50	51	196	98	141	1.01	239
774	83	137	33	0	0	14	1	0	10	0	0	0	0	270	1	2	12	1000	0	0	0	0	0	0	291	146	0	325.644	171	0	1	3600	0	1	0.0544	9.4	74.55	46.35	371	43	41	39	55	46	181	91	146	1.035	235
775	83	138	18	0	0	2	0	0	0	0	0	6	0	200	0	0	10		0.72	2.76087	0	0	0	0	279	146	0	323.833	169.5			3000	0	2	-0.6413	8	71	44	370	53	41	49	50	51	191	95	146	0.82	238
776	83	135	36	0	0	4	0	0	3	0	0	8	0	335	0	1	9	333.333	21.94	0	0	0	0	0	274	162				0	1	3350	0	1	0.2192	9.2	72	48	369	48	38	49	50	51	188	94	162		237
777	83	98	23	0	0	14	1	0	10	0	0	10	0	210	0	0	9		0	0.440329	0	0	0	0	282							3000	0	2	-0.778	11.2	74	46.7	368	62	52	55	50	51	208	104			246
778	83	141	33	1	0	15	1	0	0	0	0	1	0	230	0	3	12	750	3.17	6.0438	0	0	0	0	276					0	1	2960	0	1	-0.8764	9.65	76.1	46.8	370	73	38	44	44	42	168	84			240
779	83	120	30	2	1	21	1	0	8	0	0	20	1	269	0	3	10	800	48.02	11.5197	0	0	0	0	272					0	0	3100	0	2	-0.019	8.2	71.5	45.5	366	66		60	55	51					239
780	83	112	21	0	0	14	1	0	4	0	0	4	0	245	1	0	11	1200	7.99	0	0	0	0	0	277	161	0	785.74	217.8	0	1	3700	0	1	0.8927	11.95	76.05	48.25	375	37	41	60	55	42	198	99	161	1.235	240
781	83	156	16	2	1	15	1	2	15	1	1	7	1	230		0	9		0	0	0	0	0	0	258							2680	1	1	-0.4662	8.7	74.5	47.5	393	73	41	44	55	46	186	93			244
782	83	122	19	0	0	16	1	0	5	0	0	10	0	230	0	1	9		22.97	5.88816	0	0	0	0	270	166	0	607.408	214.4	0	0	3200	0	1	0.0716	8.8	72.9	48.1	368	43	34	44	44	37	159	80	166	0.725	246
783	83	80	27	0	0	9	0	0	15	1	0	0	0	330	0	2	10	1333.33	0	7.14474	0	0	0	0	289	169			211.5	0	0	3500	0	2	0.2473	12	79.5	48.5	367	48	52	49	50	57	208	104	169		247
784	83	142	28	0	0	6	0	0	12	0	0	10	0	352	1	2	12	1200	4.32	0	0	0	0	0	280	165			216.3			4060	0	1	1.5474	10	78	47.05	372	57	52	44	50	51	197	98	165	0.955	239
785	83	152	28	0	0	18	1	0	9	0	1	20	1	265	1	2	9	1000	5.4	6.35602	0	0	0	0	287					0	1	3780	0	2	0.9745	10.2	73.5	45.05	368	37	34	39	55	37	165	83			238
786	83	66	30	0	0	8	0	0	6	0	0	11	0	278	1	1	9	833.333	0	0	0	0	0	0	267	164			207	0	1	3000	0	2	0.0055	9	74.8	43.1	371	43	52	44	60	51	207	104	164	1.055	239
787	83	145	25	0	0	17	1	0	8	0	0	7	0	268.5	0	1	10		64.69	0.404412	0	0	0	0	280	160				0	1	3450	0	1	0.1624	7.9	71	45.3	376	57	41	60	50	51	202	101	160	0.715	241
788	83	101	26	0	0	7	0	0	1	0	0	0	0	299	1	1	12	1500	0	4.78618	0	0	0	0	264	163	0	605.297	214.3	0	1	2400	0	2	-1.4382	7.8	71.5	45.65	369	43		55	50	51			163	1.245	240
789	83	110	27	0	0	12	0	0	13	0	0	15	1	240	1	1	10	200	0	2.22333	0	0	0	0	271	160	0	454.665	194.1	0	1	3000	0	1	-0.491	9.45	73.45	46.9	367	62	31	33	44	37	145	74	160	1.115	251
790	83	141	33	0	0	0	0	0	2	0	0	0	0	355.5	0	2	12	142.857	0	0	0	0	0	0	277							4200	0	1	1.9489	11.5	81.1	48.55	367	66	52	60	55	57	224	112			245
791	83	63	30	2	1	22	1	2	20	1	2	20	1	364.5		3	10	600	26.09	14.398	0	0	0	0	270	161						3360	0	1	0.4572	10.3	74.8	47.5	370	43	34	39	44	42	159	80	161	1.01	238
792	83	63	25	2	1	17	1	0	13	0	2	14	1	227.5	0	0	10		0	5.86842	0	0	0	0	254	154			204.5	0	1	2700	1	1	-0.1252	9.7	77.8	48.2	395	73	60	55	55	51	221	111	154	0.68	238
793	83	142	37	0	0	8	0	0	0	0	0	9	0	351	0	4	10	800	130.73	0	0	0	0	0	280					0	1	3200	0	1	-0.4674	8.2	71	45.5	371	37		55		46					240
794	83	82	19	0	0	2	0	0	8	0	0	5	0	231.5	0	0	11		0.28	5.31908	0	0	0	0	259	158	0	652.541	206.9	0	1	2740	0	2	-0.157	8.5	75.45	44.15	370	43	46	39	55	51	191	95	158	0.915	239
795	83	53	35	0	0	9	0	0	12	0	0	6	0	320	0	2	10	250	26.62	3.338	0	0	0	0	287	161	0	504.002	201.6	0	0	3530	0	2	0.3898	9.5	74.25	46.7	392	73	46	39	44	51	180	90	161	0.72	248
796	83	155	18	0	0	16	1	2	19	1	2	23	1	270		0	12		0	0	0	0	0	0	289							4000	0	1	1.0726	10.8	75.45	48	371	66	52	60	55	51	218	109			238
797	83	165	21	0	0	10	0	0	13	0	0	7	0	240.5	0	1	11	428.571	0	0	0	0	0	0	274	166	0	578.071	215.3	0	1	2840	0	1	-1.0732	8.5	74.95	47	369	37	46	49	50	51	196	98	166	0.79	242
798	83	60	19	2	1	24	1	0	10	0	3	21	1	233		0	10	2000	10.68	3.99708	1	0	0	0	254	161	0	543.798	195.7	0	0	2910	1	2	0.6406	10.8	78.85	47.3	413	31	57	55	55	51	218	109	161	0.855
799	83	157	17	2	1	14	1	0	9	0	0	7	0	252.5	0	0	10		3.77	3.12891	0	0	0	0	291							2860	0	1	-1.8133	9.6	76	47.5	372	62	46	55	50	51	202	101			243
800	83	93	34	0	0	25	1	1	21	1	0	19	1	254	0	2	9	500	9.84	2.32812	0	0	0	0	268	161			223	0	1	3020	0	1	-0.2605	8.4	73	45.3	368	48	38	33	40	51	162	82	161	0.955	238
801	83	131	28	0	0	19	1	0	20	1	0	16	1	320	0	1	12		0	10.1546	0	0	0	0	278	164	0	661.997	206.9			2560	0	2	-1.7663	8.1	72.5	44.6	367	43	46	49	50	51	196	98	164	0.885	254
802	83	60	26	0	0	16	1	0	11	0	0	9	0	340	1	1	10	1500	27.9	4.6875	0	0	0	0	276	166				0	1	4200	0	1	1.9884	9.4	73	47	389	37	52	60	55	51	218	109	166	0.56	242
803	83	127	20	0	0	18	1	1	10	1	0	10	0	313	0	0	12	1500	0	0.761194	0	0	0	0	279	162			203.6			3560	0	2	0.7747	10.4	73.1	46	371	73	46	33	44	51	174	87	162	0.835	239
804	83	91	38	0	0	6	0	0	0	0	0	1	0	330	1	2	12		0	0	0	0	0	0	275	161						2920	0	1	-0.9244	8.8	72.95	46.7	369	48	46	55	55	51	207	104	161	0.78	238
805	83	59	26	0	0	6	0	0	11	0	0	11	0	268.5	1	0	6	400	0	0	0	0	0	0	251	161	0	554.13	194.2	0	0	2500	1	2	-0.1878	11.3	76.6	45.1	415	48	52	33	55	46	186	93	161	0.65	247
806	83	152	19	0	0	11	0	0	14	1	0	9	0	304	0	0	9	1000	1.42	0.382092	0	0	0	0	285	159	0	421.349	192.6	0	1	3045	0	1	-1.095	11.3	74.25	48	368	43	52	44	50	51	197	98	159	0.87	238
807	83	133	19	2	1	18	1	0	12	0	0	12	0	261	0	0	12		4.15	0	0	0	0	0	286	161	1	449.175	197.1			3100	0	2	-0.6747	10.5	75.45	45.55	371	62	52	49	50	51	202	101	161	0.905	243
808	83	107	37	0	0	4	0	0	17	1	0	9	0	260	0	2	11	2000	0	2.44079	0	0	0	0	294	161	0	566.782	202.8	0	1	4000	0	1	0.8976	10.6	75.6	45.95	371	43	46	39	55	62	202	101	161	0.815	246
809	83	137	26	0	0	10	0	0	7	0	1	16	1	351.5	1	1	9	1000	0	0.0898876	0	0	0	0	277	162	0	583.238	198.2	0	1	3340	0	2	0.3359	8.7	73.2	43.3	367	73	52	55	55	57	219	110	162	0.65	240
810	83	116	17	0	0	20	1	0	12	0	0	15	1	270.5	0	0	10	1000	2.51	2.48355	0	0	0	0	280	165	0	630.163	212.1	0	1	3180	0	2	-0.2066	9.3	76	45.7	370	43	41	55	55	42	193	96	165	1.195	246
811	83	166	28	0	0	10	0	0	2	0	0	7	0	285	1	2	12	1500	0	2.59091	0	0	0	0	281							4090	0	1	1.5701	9.8	74.6	48.8	375	73	52		55	51					256
812	83	144	27	0	0	18	1	0	13	0	0	16	1	252	0	1	10		21.24	0.0288104	0	0	0	0	284	163						2820	0	1	-1.6214	8.2	69.85	48	369	43	52	49	50	51	202	101	163	0.53	242
813	83	53	19	0	0	16	1	0	9	0	2	17	1	241	0	0	9		3.55	0	0	0	0	0	276	161	0	537.402	211.6	0	1	3300	0	1	-0.0079	10.2	81.7	49	391	78	38	55	50	51	194	97	161	0.785	267
814	83	45	19	0	0	6	0	0	12	0	0	4	0	274.5	0	1	8		0	1.04478	1	0	0	0	268	157	0	454.323	188.7	0	1	3290	0	2	0.6712	8.9	73.5	44.6	382	43	57	49	55	62	223	112	157	0.75	260
815	83	122	21	2	1	22	1	0	14	1	2	17	1	230	1	1	12	625	2.09	4.53289	0	0	0	0	282	161			207.3	0	1	3800	0	1	0.8978	12.3	80.7	49.2	369	43	52	55	50	51	208	104	161	0.875	244
816	83	70	20	2	1	16	1	0	7	0	0	12	0	258.5	1	0	12		11.01	6.52353	0	0	0	0	259	140	0	321.346	171.6	0	1	1700	0	2	-2.8627	9.7	72	45.6	384	43	60	55	60	57	232	116	140	1.605	241
817	83	95	27	0	0	25	1	0	8	0	0	19	1	264	0	3	10	250	25.15	2.80099	0	0	0	0	269	161			198.3			2500	0	2	-1.4703	8.8	74.7	45	372	43	57	65	50	51	223	112	161	1.405	238
818	83	161	32	3	1	18	1	0	20	1	0	20	1	400.5	0	2	10		0.95	3.78395	0	0	0	0	289	170			216.5	0	1	2320	0	2	-2.7184	9	74.85	47.9	369	78	52	60	55	51	218	109	170	0.875	254
819	83	59	22	0	0	20	1	0	17	1	0	19	1	290	0	0	11	1000	4.66	0	0	0	0	0	256	161	0	501.344	203.3			2400	1	2	-0.8741	8	73.4	47	403	66	46	55	55	51	207	104	161	1.305	245
820	83	128	28	0	0	0	0	0	12	0	0	8	0	288	0	2	11	2000	0	4.39145	0	0	0	0	265	163	0	553.094	207.1	0	1	3100	0	1	0.1215	10.3	73.4	47.05	368	26	38	44	35	57	174	87	163		253
821	83	63	25	0	0	9	0	0	9	0	0	9	0	275	1	1	12	2000	21	0.63197	0	0	0	0	270	161	0	563.701	209	0	1	3060	0	2	-0.0127	7.3	71	45	384	37	69	44	55	57	225	113	161	0.98	240
822	83	149	22	0	0	14	1	0	15	1	0	16	1	261	0	0	9		0	8.87264		0	0	0	276	164	0	513.475	198.7			3200	0	2	0.0331	7.9	70.15	45.6	375	78	41	49	55	51	196	98	164	0.935	240
823	83	67	30	0	0	2	0	0	0	0	0	0	0	330	0	3	12	600	0	0	0	0	0	0	280	161	0	584.454	215.6	0	0	3840	0	2	1.367	9.75	73.95	46.05	379	73	38	39	50	51	178	89	161	0.635	246
824	83	113	37	0	0	14	1	0	11	0	2	19	1	269.5	0	2	11	800	7.07	10.5954	0	0	0	0	282	163	1	465.372	188.3	0	1	2700	0	2	-1.5766	10.6	73.3	46.8	372	48	52	49	55	51	207	104	163	0.87	239
825	83	89	17	0	0	13	0	0	3	0	0	11	0	226.5		0	9	500	0	1.59817	0	0	0	0	280	182	0	879.641	237.7	0	1	3380	0	1	-0.0101	12.6	78	48	387	48	46	44	55	51	196	98	182		245
826	83	112	26	0	0	7	0	0	11	0	0	20	1	299	1	2	10	1500	21.02	10.0066	0	0	0	0	277	161						2550	0	2	-1.7471	12.3	76.55	45.5	368	48	41	44	44	51	180	90	161	1.51	242
827	83	126	18	2	1	12	1	0	0	0	0	16	1	254.5	1	1	8	1000	8.01	5.67434	0	0	0	0	277	164				0	0	3200	0	1	-0.3125	9	73	46.5	375	43	52	49	55	51	207	104	164		239
828	83	157	25	2	1	24	1	0	7	0	3	24	1	280	0	1	11		0.16	8.30992	0	0	0	0	268					0	0	3800	0	2	1.8174	9.4	76.7	45.5	368	43	52	39	50	51	192	96			251
829	83	61	23	0	0	15	1	0	0	0	0	0	0	280	1	0	13	1200	11.11	4.19421	0	0	0	0	268	160	0	663.243	215.8	0	0	3010	0	1	-0.2859	10.3	77.65	48	380	62	57	55	50	51	213	107	160	0.63
830	83	79	32	0	0	21	1	0	6	0	0	9	0	390.5	0	4	9	750	0	0	0	1	0	1	262	159				0	1	3850	0	1	1.9386	10.3	75	46.3	390	37	38	44	50	42	174	87	159	1.02	241
831	83	119	19	2	1	8	1	0	9	0	2	14	1	232	0	0	9	1000	41.05	6.27632	0	0	0	0	272	160				0	1	2800	0	2	-0.8258	7.7	70.3	44.25	373	53	57	55	55	46	213	107	160	0.845	238
832	83	102	38	0	0	11	0	0	9	0	0	9	0	261	0	5	6	571.429	0	10.9628	0	0	0	1	252	161	0	610.318	213.2			1880	1	1	-1.9974	7.2	71.9	46	406	43	38	39	50	42	169	85	161	0.83
833	83	66	20	0	0	16	1	0	11	0	0	13	0	284	0	0	10	600	47.39	0.0802139	0	0	0	0	276	161			212.1	0	1	3460	0	2	0.6722	9.9		47	383	73	57	65	55	57	234	117	161	0.93	269
834	83	147	32	2	1	25	1	0	16	1	0	13	0	260	0	4	12		0	1.17241	0	0	0	0	280	163			210.4	0	0	3400	0	1	0.0395	10.9	76.15	47.75	375	78	57	60	60	51	228	114	163	1.17	245
835	83	57	25	1	0	23	1	0	2	0	0	14	1	280	0	1	10	1000	24.81	3.25	0	0	0	0	272	161			214.5	0	1	2820	0	1	-1.0112	9.7	74.5	46.5	367	66	52	44	55	30	181	91	161	0.975	268
836	83	144	26	0	0	6	0	0	2	0	1	11	1	306	1	1	11	1666.67	1.76	0	0	0	0	0	265	163	0	599.523	212.3	0	1	3200	0	1	0.3625	8.3	69.9	45.15	369	73	52	60	55	46	213	107	163	0.87	249
837	83	94	20	0	0	12	0	0	8	0	0	10	0	252	0	0	12	500	0	0	0	0	0	0	280	162	0	493.419	209.1	0	1	2830	0	1	-1.4108	9.4	73.1	48.5	382	43	38	49	55	57	199	99	162	1.12	247
838	83	73	29	0	0	14	1	3	23	1	2	15	1	208	0	1	9	600	0	6.22697	0	0	0	0	276	163	0	574.136	209.7	0	1	3380	0	2	0.4802	7.4	73	45	376	48	46	55	50	51	202	101	163	0.935	257
839	83	143	22	0	0	11	0	2	29	1	1	22	1	267	1	1	11		0.49	2.91901	0	0	0	0	280	163			215.2			3355	0	2	0.2508	10.9	75.5	47.9	367	73	57	60	55	51	223	112	163	1.12	241
840	83	84	37	0	0	25	1	2	20	1	0	16	1	263.5	0	2	9	500	8.14	3.98684	0	0	0	0	280	161			210.9	0	1	2920	0	1	-1.1859	9.2	77.35	45.5	379	73	57	55	50	51	213	107	161	1.32	264
841	83	49	32	0	0	0	0	0	9	0	0	0	0	396		2	11		0	5.5	0	0	0	1	256							3510	1	1	1.5845	10.7	78.3	47.1	396	43	46	55	55	57	213	107
842	83	156	32	0	0	0	0	0	4	0	0	8	0	296	0	2	10		0	0.941265	0	0	0	0	271	162	0	647.958	216	0	1	3090	0	2	0.0094	9.3	73.5	46	368	43	46	39	60	57	202	101	162	0.72	240
843	83	59	27	0	0	2	0	0	0	0	0	2	0	274	1	0	13	3000	0	0	0	1	0	1	228	160	0	540.556	212.5			1560	1	2	-0.6183	9.4	73.95	45	418	66	46		55	57			160	2.005
844	83	106	31	0	0	14	1	0	11	0	0	10	0	321	1	1	10	571.429	32.4	5.49342	0	0	0	0	268	161	0	642.559	200.8	0	1	3300	0	1	0.4262	10.4	78.85	46.5	396	65	44	38	49	51	182	91	161	1.015	239
845	83	122	23	0	0	10	0	0	9	0	0	12	0	274	0	0	12	500	37.32	1.2074	1	0	0	0	283	162			205.5	0	1	2940	0	1	-1.2803	10.2	77.6	47	390	78	69	65	74	66	274	136	162	1.01	239
846	83	116	24	0	0	13	0	0	0	0	0	3	0	250	0	1	10	375	0	0	0	0	0	0	276	165			202.4	0	1	3220	0	2	0.0839	12.8	79.55	45.2	389	43	41	44	55	46	186	93	165	0.79	239
847	83	83	26	0	0	7	0	0	13	0	0	10	0	349	1	1	11		6.59	5.78618	1	0	0	0	276	160			199	0	0	3040	0	2	-0.3863	9.5	73.9	45.8	382	62		49	55	51			160	0.805	267
848	83	112	39	1	0	21	1	2	20	1	0	14	1	196	0	1	8	230.769	0	3.37829	0	0	0	0	278	160	0	499.905	193.3	0	1	3000	0	1	-0.8801	8.4	73	46.2	387	53	64	60	50	51	225	113	160	0.675	244
849	83	119	35	0	0	0	0	0	2	0	0	3	0	262	0	1	9		0.16	6.03947	0	0	0	0	259	160	0	564.168	206.7	0	1	2740	0	1	-0.384	9	74.5	44.2	371	78	46	44	50	57	197	98	160		244
850	83	159	23	0	0	15	1	0	0	0	0	14	1	292	0	3	11	800	0	0	0	0	0	0	280	165	0	673.478	209.1			3480	0	2	0.5427	8.2	72.25	45	370	43	46	55	55	51	207	104	165		242
851	83	165	17	2	1	22	1	2	18	1	2	15	1	215	0	0	6		0	3.29339	1	0	0	0	272	165			208.6	0	0	2700	0	2	-1.099	7.6	67.75	43	369	62	52	44	55	51	202	101	165	0.67	238
852	83	140	23	0	0	10	0	0	14	1	0	5	0	248	0	0	11	500	18.73	0	0	1	0	1	289	154	0	523.011	205.8	0	1	3080	0	1	-1.1943	8.8	74.55	46.8	392	78	41	49	50	51	191	95	154	1.18	239
853	83	131	26	0	0	1	0	0	5	0	0	0	0	223.5	1	2	10	375	7.19	2.19355	0	0	0	0	243	167						2320	1	1	-0.1962	10.6	76.2	49	427	48	52	49	55	57	213	107	167
854	83	125	21	0	0	10	0	0	1	0	0	6	0	274.5	0	0	13		1.64	1.55263	0	0	0	0	275	162				0	0	3120	0	1	-0.4099	9.2	73.6	45.9	388	48	64	55	55	57	231	116	162	0.99	238
855	83	113	25	2	1	21	1	0	12	0	0	16	1	350	1	1	10	666.667	38.87	0	0	0	0	1	268	154			200.6			2460	0	1	-1.6702	8.5	71.35	46.5	386	57	52	55	50	46	203	101	154	1.865	238
856	83	80	25	0	0	12	0	0	14	1	0	12	0	330	0	0	11	571.429	4.85	0	0	1	0	1	276	156			201.8	0	1	3090	0	1	-0.5416	11.25	75	48	368	48	46	60	55	51	212	106	156	0.595	252
857	83	67	22	1	0	20	1	0	19	1	0	17	1	235	0	0	9	1000	10.54	1.89947	0	0	0	1	280	163	0	589.02	195.8	0	0	3190	0	2	-0.1804	9.4	70.75	45.35	372	43	57	49	50	51	207	104	163	0.855	259
858	83	94	19	0	0	6	0	0	6	0	0	2	0	249	0	0	10		0	0	0	0	0	0	262	163	0	590.002	203.3	0	0	2280	0	2	-1.6311	7.7	72.5	44	382	73	46	49	55	62	212	106	163	0.825
859	83	99	31	0	0	6	0	0	6	0	0	10	0	307	1	0	12	500	0	0	0	0	0	0	291	149	0	426.74	182.2			4520	0	2	2.3736	8.5	74.6	44	378	62	69	49	55	62	235	118	149	0.89	257
860	83	140	23	0	0	10	0	0	2	0	0	0	0		1	0	13	2000	14.22	1.20339	0	0	0	0	258	152	0	445.945	194.7	1	1	2970	1	1	0.2542	10.15	77.5	48.5	407	66	41	49	55	51	196	98	152	0.995	239
861	83	147	34	0	0	7	0	0	5	0	0	1	0	270	0	3	12	1000	34.81	7.70741	0	0	0	1	270					0	1	2170	0	1	-2.4282	7.4	68.8	46.5	366	43	38	44	60	51	193	96			241
862	83	92	21	0	0	15	1	0	20	1	0	2	0	270	1	1	12	666.667	8.49	0.568592	0	0	0	0	277	160	0	638.075	208.1	0	0	4100	0	2	2.0284	9.3	76.1	47	368	37	38	44	55	57	194	97	160	0.74	270
863	83	66	40	0	0	4	0	0	10	0	0	3	0	244	1	1	12	2000	0	11.3849	0	0	0	0	284	161				0	0	3120	0	2	-0.5402	10.5	75.5		371	53	57	60	50	51	218	109	161	0.985	252
864	83	125	17	0	0	5	0	0	6	0	0	5	0	231	0	0	9		0	0	0	0	0	0	275	155			199.8	0	1	3200	0	1	-0.2057	10.4	75.4	46.15	381	53	52	55	50	51	208	104	155	0.715	238
865	83	125	23	0	0	9	0	0	5	0	0	21	1	230	1	0	10	285.714	8.93	0.568182	0	0	0	0	277	154	0	487.524	189.2	0	1	2820	0	1	-1.2846	7.9	72.2	44	385	37	52	49	55	57	213	107	154	0.775	242
866	83	66	25	0	0	3	0	0	6	0	0	2	0	290	0	0	10	333.333	28.51	3.46694	0	0	0	0	268	164	0	684.93	213.1			3470	0	1	0.8214	11.2	77.5	48.5	366	57	52	44	50	51	197	98	164	0.62	267
867	83	152	24	0	0	16	1	0	18	1	2	23	1	293	0	2	7	333.333	41.82	2.34431	0	0	0	0	269	158			201.5	0	1	2840	0	2	-0.5429	8.3	74.5	46	367	53	46	60	50	51	207	104	158	0.725	244
868	83	55	27	0	0	13	0	0	5	0	0	7	0	228	0	1	11	500	87.55	6.38211	0	0	0	0	273	161				0	1	2840	0	2	-0.7715	9.4	73.5	47.65	372	62	52	33	50	51	186	93	161	0.685	240
869	83	87	28	0	0	2	0	0	8	0	0	1	0	281	0	2	9	1000	0	5.07237	0	0	0	0	276	160	0	579.782	209.2			3260	0	2	0.1846	10.4	77.65	47.45	377	62	60	44	50	51	205	102	160	1.155
870	83	156	35	0	0	17	1	0	20	1	0	18	1	265	1	2	8	666.667	0	0	0	0	0	0	246	166	0	730.305	224.4			2700	1	1	0.4761	8.9	76.5	47.85	422	48	34	44	50	46	174	87	166	0.885	240
871	83	116	31	0	0	3	0	0	4	0	0	0	0	353	0	1	12	1333.33	0	2.02893	0	0	0	0	285	150	0	404.129	182.2	0	1	3100	0	1	-0.9672	7.9	73.2	45.3	385	43	52	60	55	51	218	109	150	1.435
872	83	136	26	0	0	0	0	0	6	0	0	5	0	320	0	1	11		0	0.351562	0	1	0	1	255	158	0	502.959	198.9	0	0	2820	1	1	0.098	11.6	79.9	47.9	406	73		49	55	51			158	0.865	242
873	83	135	27	0	0	9	0	0	3	0	0	9	0	305	0	1	12	1000	15.79	4.13194	0	0	0	0	273	157			204.7	0	1	3680	0	2	1.3178	9.2	74.6	46.8	380	62	41	44	60	57	202	101	157	0.95	238
874	83	120	22	0	0	11	0	0	12	0	0	3	0	225	1	0	12	1200	2.31	7.76316	0	0	0	0	273	161			205.3	0	0	3300	0	2	0.4313	11.8	78.4	46.2	384	57	74	65	68	71	278	138	161	0.67	254
875	83	152	22	0	0	18	1	0	8	0	0	0	0	312	1	1	10	600	1.44	5.38636	0	0	0	0	278	162	0	518.373	199.1	0	1	3200	0	2	-0.0625	7.5	71.5	45.5	387	37		55	55	37			162	0.965	240
876	83	165	16	0	0	12	0	0	4	0	0	10	0	195.5		0	7		0	4.01613	1	0	0	0	256	167			225.9	0	0	2400	1	2	-0.8741	9	71	45.05	411	66	64	49	64	57	234	117	167	0.63	249
877	83	115	27	2	1	14	1	0	12	0	0	16	1	364	1	1	12	666.667	33.84	0.585	0	0	0	0	293	163				0	0	3300	0	2	-0.3917		76	45.95	367	53	52	55	50	51	208	104	163	0.835	266
878	83	127	23	0	0	15	1	0	16	1	0	8	0	285	1	0	12		3.17	0	0	0	0	0	243	163			217.1			2010	1	2	-0.8408	9.3	71.65	47	409	62	46	49	55	57	207	104	163	0.625
879	83	131	26	2	1	18	1	0	12	0	0	6	0	306.5	0	0	9		6.26	1.27138	0	0	0	0	274	163	0	548.85	206.3	0	1	3000	0	2	-0.3901	11	77	46.8	386	78	64	65	68	57	254	127	163	0.77	259
880	83	119	23	0	0	17	1	0	3	0	0	7	0	250	1	1	10	857.143	0	0	0	0	0	0	269	141			174.6			3380	0	1	0.559	10.2	75.85	45.3	383	73	46	60	50	51	207	104	141	0.705	253
881	83	80	17	2	1	16	1	1	21	1	2	17	1	335	0	0	9		4.74	0.00572519	1	0	0	0	272	162			217.9	0	1	3260	0	2	0.3841	8.6	70.2	45.3	368	43	52	60	55	51	218	109	162	0.75	257
882	83	123	26	0	0	12	0	0	6	0	0	10	0	319	1	1	12	1666.67	3.71	0	0	0	0	0	286	143	0	370.775	174.3	0	1	4600	0	2	2.655	11.4	76.25	47.7	368	43	69	44	60	57	230	115	143	0.57	254
883	83	62	30	2	1	27	1	2	13	1	2	24	1	295	0	2	10	1500	7.41	0	0	0	0	0	264	156	0	492.741	195.9			2880	0	2	-0.1231	10.6	74.45	45.25	368	26	46	44	55	57	202	101	156	1.365	250
884	83	133	19	0	0	14	1	0	12	0	0	13	0	253.5	0	1	11	250	0	0	0	0	0	0	278	151	0	459.897	189.2	0	0	3170	0	1	-0.442	9.8	75.7	47	384	73	60	55	55	57	227	114	151	0.8	258
885	83	60	30	0	0	13	0	0	18	1	0	0	0	345	0	2	13	600	0	3.24183	0	0	0	0	271	146						3140	0	1	-0.1345	8.6	71	46.6	366	53	52	39	50	51	192	96	146	0.735	243
886	83	77	23	2	1	14	1	2	19	1	2	19	1	226.5	1	0	10	1666.67	68.03	8.11184	0	0	0	0	265	162			213.2	0	0	2960	0	1	-0.2261	9.8	77.2	44.6	366	31	27	28	40	46	141	72	162	0.63	238
887	83	134	17	0	0	2	0	0	14	1	0	0	0	247.5	0	0	10		0	2.97368	0	0	0	0	272	165			223.7	0	1	3420	0	1	0.4918	10.25	77	46.3	373	73	57	44		57			165	0.705	245
888	83	152	16	1	0	12	1	0	11	0	0	0	0	250.5		0	9		2.81	1.82593	0	0	0	0	269	167			226.4	0	1	2820	0	1	-0.8341	8.7	68	45	383	48	34	39	55	57	185	93	167	0.915	264
889	83	148	24	2	1	12	1	0	9	0	0	6	0	270	0	2	9	166.667	0	1.96429	0	0	0	0	239	155	0	576.191	209.1			2220	1	1	-0.0937	9.4	74	46.6	419	62	52	60	50	57	219	110	155	0.915
890	83	68	28	0	0	7	0	0	2	0	0	6	0	230	0	0	11	1200	3.49	0	0	0	0	0	225	148	0	362.38	185.2	1	1	1560	1	2	-0.3597	8.7	73.5	44	422	66	52		55	51			148	1.155
891	83	122	24	0	0	23	1	0	10	0	0	5	0	320	1	0	11	1333.33	0	1.45117	0	0	0	0	293	156						4150	0	2	1.5952	8.9	76.5	45.7	367	48	52	44	50	51	197	98	156	0.84	256
892	83	93	21	0	0	14	1	0	13	0	0	12	0	225	1	0	11		0	0	0	0	0	0	268	154	0	496.926	201.3	0	1	2280	0	1	-2.0863	9	72.6	44.4	368	37	41	39	44	51	175	88	154	1.13	253
893	83	62	28	0	0	17	1	0	10	0	0	0	0	300	1	1	12	1250	0	0	0	0	0	0	271	163	0	551.83	201.5	0	1	3760	0	2	1.587	10.2	75	45.6	378	78	57	49	55	57	218	109	163	0.865	242
894	83	133	16	0	0	6	0	0	5	0	0	11	0	261	0	0	8		4.19	4.72789	0	0	0	0	282	159	0	559.953	206.1	0	0	3400	0	2	0.2649	9.4	73.8	44.5	369	73	41	49	55	62	207	104	159	1.195	255
895	83	156	17	0	0	11	0	0	11	0	0	7	0	300		0	10		4.13	1.63811	0	0	0	0	280	162				0	1	2900	0	2	-0.9588	10.05	72.7	45.75	386	73	64	65	71	57	257	128	162	1.24	259
896	83	59	20	0	0	15	1	0	10	0	1	15	1	222.5	1	0	9	500	11.45	1.49507	0	0	0	0	278	166			226.2	0	1	3789	0	2	1.339	7	69	44.2	366	48	60	65	50	51	226	113	166	0.615
897	83	151	28	0	0	13	0	0	8	0	0	9	0	254.5	0	4	8	500	0	8.51402	0	0	0	0	281	167			216.3	0	0	3200	0	2	-0.1989		75.05	46.4	388	48	52	44	55	57	208	104	167	0.745	269
898	83	110	27	0	0	4	0	0	1	0	0	4	0	281	1	1	12	1200	0	0	0	0	0	0	285	159				0	1	3020	0	1	-1.1711	10.3	78	47.5	372	73	52	60	50	51	213	107	159	1.425	256
899	83	123	33	2	1	19	1	2	20	1	0	15	1		0	6	11	285.714	106.54	3.68421	0	0	0	0	268	162	0	545.431	207.8	0	1	2460	0	2	-1.5196	7.9	69.55	46	367	43	46	44	55	51	196	98	162	1.125	254
900	83	71	31	0	0	5	0	0	7	0	0	14	1	327	1	3	10	1333.33	0	15.4112	0	0	0	0	284	145			184.4	0	0	4380	0	1	2.0396	13	80	48.25	371	73	52	55	50	51	208	104	145	1.07	242
901	83	140	29	0	0	24	1	0	17	1	0	21	1	329	0	2	10	428.571	0.19	21.7333	0	0	0	0	281	153	0	421.757	192	0	1	3320	0	1	-0.2097	9.4	74.9	47.3	369	48	52	44	55	57	208	104	153	0.655	251
902	83	64	26	0	0	5	0	0	3	0	0	6	0	255	0	2	9	571.429	7.91	4.70248	0	0	0	0	241	162				1	1	1830	1	1	-1.2524	7.4	68.7	44.3	404	37	41	28	44	51	164	82	162	0.95
903	83	104	19	0	0	14	1	0	4	0	0	6	0	282	0	0	12	428.571	18.57	0	0	0	0	1	271	166	0	682.786	212.5	0	1	3050	0	1	-0.3628	10.7	73	46.9	369	62	46	55	50	51	202	101	166	0.91	240
904	83	125	34	3	1	22	1	1	21	1	0	11	0	304	1	3	9	833.333	0	7.85855	0	0	0	0	264	162	0	558.403	211.1	0	1	2320	0	1	-1.765	8	66.5	45	369	43	57	39	50	51	197	98	162	0.985	246
905	83	118	30	0	0	7	0	0	9	0	1	14	1	278.5	1	2	10	1200	0	5.04276	0	0	0	0	278	150	0	422.404	184.4	0	0	2960	0	1	-0.9826	8.6	75	45.5	373	73	52	55	55	51	213	107	150		239
906	83	100	31	0	0	14	1	0	6	0	0	4	0	442.5	0	2	12	1000	4.66	5.69408	0	0	0	0	270					0	1	3590	0	2	1.263	12.7	77.4	48.3	367	48	38		50	51					245
907	83	67	38	0	0	6	0	0	2	0	0	1	0	360	1	2	10	1250	8.84	0.557203	0	1	0	1	282	154	0	428.138	186.6	0	1	3160	0	1	-0.6702	8.4	70.15	45.7	366	43	41	44	44	46	175	88	154
908	83	80	37	0	0	12	0	0	13	0	0	10	0	354	1	3	7	1000	2.65	0	0	0	0	0	279	156						2410	0	1	-2.3371	8.1	70.7	46	367	57	52	39	55	51	197	98	156	0.625	240
909	83	100	19	0	0	10	0	0	8	0	0	5	0	214	0	0	12	1200	0	0	0	0	0	0	274	144				0	1	2680	0	1	-1.4726	9.6	75.3	47.2	366	66		49	55	57			144	1.23	240
910	83	151	18	0	0	7	0	0	6	0	0	5	0	236.5	0	0	12	1200	1.1	0	0	1	0	1	267	153	0	473.03	199.6	0	0	2940	0	1	-0.4028	11.4	78.65	49	368	53	52	49	55	51	207	104	153	1.27	244
911	83	153	17	0	0	6	0	0	6	0	0	10	0	220		0	9		7.46	4.36822	1	0	0	0	266	161				0	1	2600	0	1	-1.2074	9.3	72.7	48.4	369	78	57	65	55	57	234	117	161		254
912	83	55	26	1	0	14	1	0	22	1	0	0	0	400	1	1	12	800	0	0	0	0	0	1	265	162				0	0	3860	0	2	2.0905	7.9	72	44.3	372	53	41	49	55	46	191	95	162		240
913	83	101	36	0	0	12	0	0	13	0	0	9	0	296.5	0	2	9	1500	0.42	4.58224	0	0	0	0	287	148			201.7	1	1	3790	0	1	0.6693	9.6	73.25	46.9	366	37	52	49	50	46	197	98	148	0.88	240
914	83	145	36	0	0	7	0	0	7	0	0	10	0	289	1	1	10	1200	4.45	7.29225	0	0	0	0	293	165	0	560.977	211.8	0	1	3140	0	2	-0.8162	10.25	77.9	46.5	372	37	46	60	55	51	212	106	165	1.165	248
915	83	166	29	2	1	25	1	3	19	1	2	17	1	405	0	5	9	285.714	0	4.20325	0	0	0	0	283	167			211.1	0	1	2840	0	1	-1.5278	8.8	73.55	45.9	378	48	46	60	50	57	213	107	167	1.125	257
916	83	103	37	0	0	12	0	0	6	0	0	12	0	355.5	1	2	12	1500	0	0	0	0	0	0	279							3460	0	2	0.5377	8.1	70.5	43.5	368	66	52	55	50	51	208	104			244
917	83	115	32	0	0	16	1	0	12	0	2	12	1	345	0	3	10	600	86.11	2.15132	1	0	0	0	264	148	0	413.021	180.5	0	1	2760	0	2	-0.4476	9.2	71.3	47.2	387	37	52	49	50	51	202	101	148	0.845	241
918	83	143	18	0	0	22	1	0	10	0	0	9	0	240		1	10	285.714	0	1.43333	0	0	0	0	280	161				0	0	3610	0	2	0.8492	10.6	76.5	46.2	373	43	41		55	51			161	1.055	241
919	83	157	20	0	0	17	1	2	15	1	0	12	0	245	1	0	12	1333.33	21.02	6.73622	0	0	0	0	276	162				0	1	3160	0	2	-0.0696	10.2	71.2	47.25	370	43	46	60	55	51	212	106	162	0.7	242
920	83	135	32	0	0	13	0	0	9	0	0	11	0		1	1	10	666.667	0	6.28906	0	0	0	0	280	141	0	357.822	172.3	0	0	3700	0	1	0.7561	10.8	79	45.3	373	66	41	44	44	46	175	88	141		238
921	83	92	29	0	0	9	0	0	10	0	0	6	0	267	1	2	10	1500	0	4.65461	0	0	0	0	276	155			197.3	1	1	2990	0	2	-0.5211	8.8	72.2	45.3	366	48	57	65	55	51	228	114	155	1.275	246
922	83	123	16	0	0	4	0	0	5	0	0	14	1	260.5		0	8	1000	69.37	0	0	0	0	0	273	148	0	386.528	183.5	0	1	2700	0	1	-1.369	8.7	70.4	44	368	37	38	49	40	51	178	89	148	0.51	242
923	83	82	24	0	0	7	0	0	8	0	0	4	0	280.5		0	13		0	0	1	0	0	0	290	161				0	1	3500	0	1	-0.1563	11.6	75.35	49	366	80		60	55	57			161	0.685	242
924	83	143	19	0	0	7	0	0	5	0	0	4	0	222.5	1	0	11	1200	0.86	3.59375	0	0	0	0	283	165			204.7			2870	0	2	-1.1704	8.85	75.3	46.7	368	78	57	65	55	62	239	120	165		238
925	83	115	30	0	0	2	0	0	1	0	0	0	0	380	1	2	13	1500	7.03	0	0	0	0	0	295	165						4200	0	1	1.3105	10.4	76	46.55	368	78	52	49	55	51	207	104	165	0.7	248
926	83	86	18	0	0	11	0	0	10	0	0	0	0	210	0	0	8	142.857	9.73	4.79605	0	0	0	0	268	161			202.3	0	1	2360	0	2	-1.7817	8.4	69.5	45.4	369	53	46	49	44	51	190	95	161	1.11	239
927	83	129	22	0	0	14	1	0	17	1	0	17	1	275	1	0	11	666.667	93.17	0	0	0	0	0	281					0	1	3600	0	1	0.4772	10.3	74.5	47	366	43	46	39	50	51	186	93			240
928	83	155	22	1	0	20	1	1	13	1	0	15	1	424.5	1	0	7	1000	0	0	0	1	0	1	267					0	1	2860	0	2	-0.3667	11.05	75.35	49.25	366	62	46		50	42					239
929	83	102	23	0	0	19	1	0	9	0	0	5	0	271	1	1	13	2000	2.12	1.87037	0	0	0	0	262	153			195.3	0	1	2530	0	1	-1.1255	11.6	79	47.5	367	66	52	49	50	51	202	101	153	1.025	261
930	83	92	26	1	0	19	1	0	12	0	0	14	1	254.5	1	1	11		22.54	7.5	0	0	0	0	260	161			202.5	0	1	2340	0	1	-1.463	7.6	70.3	44.3	367	37	41	44	50	37	172	86	161	0.845	250
931	83	134	31	0	0	7	0	0	6	0	0	4	0	250	0	0	11	666.667	5.92	7.95041	0	0	0	0	279							2050	0	1	-3.0497	9.6	72.3	45	376		46	49	55	51					240
932	83	44	26	2	1	15	1	2	19	1	0	11	0	250	1	1	13	2000	6.72	0.276753	0	0	0	0	271	158	0	460.387	194	0	1	2550	0	2	-1.4482	9.2	74	43.5	368	66	52	55	50	51	208	104	158	0.755	242
933	83	84	31	2	1	21	1	1	23	1	1	15	1	306	0	2	8	250	14.25	1.05926	0	0	0	0	295	161			200	0	1	3820	0	2	0.8198	8.3	75.2	46.45	367	66	52	49	50	51	202	101	161	0.785	243
934	83	138	43	2	1	23	1	2	21	1	2	23	1	255	1	4	6	500	21.16	8.16529	0	0	0	0	268							2560	0	1	-1.4282	9.1	74	45.15	367	43	52	44	50	51	197	98			239
935	83	66	26	0	0	11	0	0	14	1	0	17	1	320	0	2	10		13.12	2.63226	0	0	0	1	260	160						3510	0	2	1.6358	9.3	75.4	46	369	43	52	60	55	51	218	109	160		240
936	83	135	28	3	1	21	1	0	20	1	0	17	1	245.5	0	2	9		22.61	0.0050813	1	0	0	0	255					1	1	2240	1	1	-1.361	7.3	71.3	45.5	391	20	64	44	50	51	209	105			239
937	83	159	20	1	0	18	1	0	6	0	0	14	1	275	0	0	13	1333.33	65.52	0.929224	0	0	0	0	298					0	1	3230	0	1	-1.16	9.7	74.5	48.35	370	37	46	33	50	46	175	88			238
938	83	143	23	0	0	17	1	1	16	1	0	19	1	244.5	0	0	8	571.429	8.39	1.35776	0	1	0	1	274					0	1	2740	0	2	-1.0977	8.1	71	45.4	368	37	52	55	50	51	208	104			254
939	83	88	28	0	0	18	1	0	8	0	0	11	0	394.5	0	1	12	1333.33	0	0.804781	0	0	0	0	280	164			198.3			2590	0	1	-1.9827	8.8	72.7	46.05	389	62	52	55	50	51	208	104	164	1.92	241
940	83	142	30	0	0	2	0	0	4	0	0	10	0	294.5	1	1	11	333.333	0	0	0	0	0	0	280					0	1	3370	0	2	0.2754	8.8	71.3	45.2	366	43	41	55	55	51	202	101			239
941	83	118	24	0	0	9	0	0	10	0	0	0	0	380	1	0	12	1666.67	48.54	1.20141	0				284	161			217.9			4300	0	1	1.8839	12.8	79	46.15	368	43	41	39	50	51	181	91	161	0.685
942	83	128	41	0	0	2	0	0	17	1	0	13	0	325	0	4	4	750	0	0	0	0	0	0	267							3334	0	2	0.8223	5.9	67	41.8	370	37	41	44	50	42	177	89
943	83	73	36	0	0	4	0	0	9	0	0	7	0	290.5	0	5	7	1000	27.15	3.98026	0	0	0	0	254	148	0	415.216	184.1	1	1	1740	1	2	-2.4719	9.5	69.7	44.45	392	43	41	33	50	51	175	88	148	0.65	249
944	83	102	21	0	0	12	0	0	12	0	0	12	0	247.5	1	0	12		16.28	5.37171	0	0	0	0	280	157			202	0	0	3110	0	2	-0.3919	8.8	73.6	45.95	367	78	60	60	50	51	221	111	157	0.93	239
945	83	97	30	0	0	13	0	0	4	0	0	16	1	265	0	2	7	400	218.32	5.96711	0	0	0	0	274	161	0	517.944	198.9			2790	0	2	-0.9617	9.1	72.6	44.5	372	73	46	49	50	51	196	98	161	0.74	239
946	83	64	22	2	1	17	1	0	11	0	0	18	1	227.5	0	0	9		48.91	1.71053	1	0	0	0	294	147			163.9			2920	0	1	-1.7819	7.9	74.7	45	366	53	38	55	50	25	168	84	147	1.155	252
947	83	141	16	2	1	18	1	0	8	0	0	10	0	320	0	0	11	1000	11.44	5.7438	1	1	0	1	269					0	1	2460	0	1	-1.7272	10.4	75.7	47.1	367	73	41	49	44	57	191	95
948	83	150	20	0	0	11	0	0	7	0	0	5	0	232.5	0	0	12		0	0	0	0	0	0	287	156			203.2	0	1	3760	0	1	0.5991	10.8	76.7	49.3	388	73		44	55	51			156	0.93
949	83	71	25	0	0	18	1	1	12	1	0	14	1	275	1	1	10	500	22.04	6.94079	0	0	0	0	292	162	0	631.589	210.7	0	0	3590	0	2	0.3681	9.2	76.5	46.05	367	48	52	65	50	51	218	109	162	0.795	255
950	83	92	40	0	0	16	1	0	5	0	0	1	0	250	1	3	10	3000	68.64	0	0	0	0	0	275							3360	0	1	0.1914	10	75.4	48.2	373	48	38	33	44	51	166	83			242
951	83	96	26	0	0	7	0	0	2	0	0	6	0	360	0	2	7	4000	1.5	15	0	0	0	0	282	154			194.7	0	1	3480	0	2	0.4597	11.05	76.1	45	366	57	46	49	55	57	207	104	154	1.83	238
952	83	150	24	0	0	12	0	0	14	1	0	0	0	250.5	0	2	11		0	1.55	0	0	0	0	237					0	0	2002	1	2	-0.2457	9.2	71.05	46.9	409	43	46	49	55	30	180	90
953	83	140	26	0	0	12	0	0	7	0	0	18	1	286	0	0	9		0	0.18956	0	0	0	0	285	167				0	0	3050	0	1	-1.095	9.1	69.5	46.1	388	43	41	55	55	57	208	104	167	0.92	245
954	83	142	26	0	0	1	0	0	7	0	0	1	0	266.5	0	1	10	1000	0.25	0.289216	0	0	0	0	274	166	0	650.074	222	0	0	3390	0	1	0.3157	9.3	76	45	367	62	41	39	44	51	175	88	166	0.795	241
955	83	114	23	0	0	12	0	0	18	1	0	12	0	227.5	1	0	12	1200	1.12	0	0	0	0	0	273	162	0	481.804	193.4			2000	0	1	-2.904	9.4	75	47	366	48	46	44	50	51	191	95	162	1.375	241
956	83	140	17	0	0	20	1	0	5	0	0	7	0	220.5		0	10		0	0	0	0	0	0	276	165			198			2850	0	2	-0.9018	11.15	77.05	45	369	43	41	33	50	51	175	88	165	0.77	244
957	83	149	27	0	0	10	0	0	10	0	0	0	0	284.5	0	1	12	1000	7.9	5.65702	0	0	0	0	273					0	1	2580	0	2	-1.4747	13.2	79	48	372	53	52	49	50	51	202	101			239
958	83	72	19	0	0	5	0	0	3	0	0	5	0	245	1	0	12	1250	0	0.594444	0	0	0	0	276							3130	0	1	-0.4387	8.3	73	46	370	43	41	49	50	51	191	95			253
959	83	109	21	0	0	13	0	0	12	0	0	10	0	270	0	0	13		2.71	1.19463	0	0	0	0	301	156				0		3750	0	2		10.5	79.4	45.5	366	73	46	60	55	51	212	106	156	0.775	241
960	83	82	19	0	0	11	0	0	10	0	0	0	0	250	0	1	10		2.83	3.86842	1	0	0	0	283							3820	0	2	1.2074	9.4	74.55	47	367	62	41	39	55	51	186	93			250
961	83	76	19	0	0	8	0	0	8	0	0	7	0	304.5	0	0	10	454.545	13.07	0.596364	0	0	0	0	277					0	1	3225	0	1	-0.2361	10.9	75.5	47.2	366	66	52	39	55	51	197	98
962	83	113	20	0	0	16	1	0	14	1	0	17	1	217	0	0	11		0	1.22487	0	0	0	0	289	161				0	0	3200	0	1	-0.8876	9.5	76.3	44.8	366	62	34	33	31	42	140	72	161	1.145	240
963	83	141	30	0	0	10	0	0	6	0	0	13	0	259	0	2	9	571.429	35.41	2.98505	0	0	0	0	296	159	0	492.086	199.4			3005	0	2	-1.2493	8.1	70	44	368	43	52	39	50	51	192	96	159	1.09	240
964	83	149	26	0	0	8	0	0	7	0	0	2	0	311	0	1	13	857.143	4.26	1.96825	0	0	0	0	266	162	0	616.692	211.6	0	1	3280	0	2	0.7598	10.1	76.05	46	366	66	38	60	50	57	205	102	162	1.375	239
965	83	77	20	1	0	13	1	0	15	1	0	10	0	211	0	0	12	1200	0.16	2.63158	0	0	0	0	269	159	0	574.165	206.4	0	0	3070	0	2	0.0695	8.9	74.7	45.45	367	53	52	55	50	51	208	104	159		244
966	83	145	17	0	0	15	1	0	8	0	0	15	1	251.5	0	0	9		12.2	0.575792	0	0	0	0	293	154						3270	0	2	-0.4708	9.5	71.55	47.5	368	57	57	49	55	66	227	114	154	1.62	243
967	83	131	18	0	0	13	0	0	12	0	0	0	0	225.5	0	0	12		34.63	4.30667	0	0	0	0	272	159				0	1	2530	0	2	-1.5546	7.8	71.3	44	367	37	46	49	50	62	207	104	159	0.845
968	83	137	18	0	0	12	0	0	13	0	0	10	0	215		0	11	250	0.48	0.596774	1	0	0	0	291	159			202.8	0	0	3890	0	1	0.7496	11.35	77.7	48	374	66	46	55	55	62	218	109	159	0.975	241
969	83	124	23	3	1	21	1	1	12	1	0	6	0	252.5	0	1	12	2000	1.76	0	0	0	0	0	288	154				0	1	2650	0	2	-1.9237	10.9	76.2	47.15	366	62	52	69	60	57	238	119	154	0.845	241
970	83	139	25	2	1	18	1	0	11	0	1	15	1	270	1	1	8		5.21	8.98944	0	0	0	0	274	159				0	1	3050	0	1	-0.5345	8.9	77.5	47.5	367	53	41	55	50	42	188	94	159	0.79
971	83	110	28	0	0	6	0	0	6	0	0	0	0	270	1	1	13	2000	14.95	7.96053	0	0	0	0	280					0	1	3080	0	2	-0.4722	9	73	46.6	367	57	34	33	50	51	168	84			255
972	83	158	21	2	1	26	1	0	12	0	1	20	1	277.5	0	0	12	333.333	7.3	0.0141844	0	0	0	0	282	160			202.4	0	1	2460	0	2	-2.1763	8.1	72.3	43	366	66	52	60	55	51	218	109	160	0.87	236
973	83	137	18	0	0	20	1	0	14	1	0	7	0	234	0	0	9		0	0.845	0	0	0	0	274	147			174.3	0	1	2920	0	2	-0.607	9.3	73	46	367	73	46	33	50	51	180	90	147	0.84	238
974	83	163	24	2	1	12	1	0	13	0	2	15	1	290.5	1	1	13	1200	83.86	11.712	0	0	0	0	288	166			218.6	0	0	3480	0	2	0.2329	11.5	78.2	47.5	372	73	52	55	44	51	202	101	166	1.12	240
975	83	138	26	0	0	9	0	0	11	0	0	10	0	226	0	3	9	600	0	4.43357	0	0	0	0	287	161	1	459.946	194.9	0	1	2850	0	2	-1.3794	7.9	69	43.5	370	66	52	60	50	51	213	107	161	0.88	239
976	83	133	25	0	0	8	0	0	11	0	0	9	0	260	1	1	12	461.538	9.95	2.29444	0	0	0	0	273					0	1	3000	0	1	-0.6067	9.5	75.55	46.5	365	78	46	60	55	57	218	109
977	83	162	19	3	1	27	1	0	8	0	0	13	0	246.5	0	0	11	600	4.81	3.71141	0	0	0	0	268					0	1	3120	0	1	-0.0097	10.5	79	46.2	370	43	52	44	50	51	197	98			240
978	83	164	20	0	0	9	0	0	1	0	0	6	0	270.5	0	0	10		3.1	1.26404	0	0	0	0	281							3695	0	1	0.7116	9.25	73	46.9	366	37	38	44	44	42	168	84			241
979	83	134	20	0	0	13	0	0	14	1	0	10	0	229	0	0	10	333.333	19.74	4.62319	0	0	0	1	279	150			195.6	0	1	3770	0	1	0.9602	11.8	78.05	46.5	371	78	41	49	55	51	196	98	150	0.775	238
980	83	116	22	0	0	11	0	0	12	0	0	11	0	243.5	0	0	13	1000	4.67	0	0	0	0	0	275					0	1	3470	0	1	0.4556	10.7	79.55	47.8	366	66		49	50	51					247
981	83	110	30	0	0	21	1	0	3	0	0	21	1	304	0	1	12	2500	5.29	10.3125	1	0	0	0	263							2400	0	2	-1.374	8.4	73	45	365	43	46	55	50	51	202	101			238
982	83	87	22	0	0	11	0	3	9	1	0	9	0	220	0	0	10	666.667	0	4.09667	0	0	0	1	253	161	0	574.163	212.4	0	1	2270	1	1	-1.1389	7.5	71	49	394	48	41	49	55	51	196	98	161	1.13	242
983	83	78	18	0	0	2	0	0	5	0	0	4	0	265	0	0	12		2.11	0	0	0	0	0	256							2385	1	1	-1.0601	9.65		46.5	392	43	41	55	50	51	197	98			238
984	83	130	21	0	0	10	0	0	15	1	0	14	1	225	0	1	12	1666.67	6.05	3.23347	1	0	0	0	276					0	1	2800	0	2	-1.0376	8	71	45.3	375	48	46	39	50	51	186	93			253
985	83	138	28	3	1	23	1	2	21	1	0	17	1	221	0	2	9	125	0	8.48732	0	0	0	0	267	154	0	473.202	192.9	0	0	3130	0	2	0.3359	8.4	67.05	43.95	368	43	46	49	44	51	190	95	154	1.195	264
986	83	96	29	0	0	3	0	0	7	0	1	10	1	270	1	1	7	1000	21.16	0	0	0	0	0	287	142	0	351.674	182.8			3710	0	1	0.4809	11.8	77.5	49.8	375	37	41	49	50	51	191	95	142	1.09	249
987	83	118	20	0	0	1	0	0	0	0	0	14	1	335	1	1	6	1250	0	0	0	0	0	0	287	151			194.9			4230	0	1	1.6378	9.1	75.2	47	369	57	38	44	50	51	183	92	151	0.77	242
988	83	115	32	0	0	19	1	0	7	0	0	9	0	320	1	1	10	1666.67	17.74	0	0	0	0	0	282	152	0	450.297	193.3	0	0	3530	0	1	0.264	10.8	76.4	48	367	53	41	44	50	46	181	91	152	0.875	241
989	83	100	19	0	0	8	0	0	7	0	0	11	0	243	1	0	12	1500	40.26	0	0	0	0	0	272	154	0	539.307	196.7	0	1	2910	0	1	-0.7809	9	76.4	46.6	366	31	46	39	50	51	186	93	154	1	255
990	83	154	30	0	0	20	1	0	10	0	0	10	0	345.5	0	2	12	166.667	13.93	12.6339	0	0	0	0	279	161	0	503.803	196.4			3040	0	2	-0.5332	8.7	74.5	44.25	366	66	52	55	55	51	213	107	161	0.93	240
991	83	100	26	0	0	7	0	0	8	0	0	13	0	295.5	1	0	12	1200	0	0	0	0	0	1	283	161			209.3	0	0	3670	0	2	0.8682	9.1	73	45	367	53	52	60	50	51	213	107	161	0.89	247
992	83	75	30	0	0	11	0	2	20	1	0	12	0	244	1	1	12	444.444	0	0	0	0	0	0	256	162	0	557.411	202.9	0	1	2500	1	2	-0.5932	7.9	69	45.3	392	37	41	33	44	42	160	81	162	0.635	242
993	83	144	17	0	0	19	1	3	20	1	2	17	1	240.5	0	1	8	500	0	3.73964	0	0	0	0	275	150			193.9	0	1	3250	0	2	0.2081	12.2	79.5	46.95	370	66	52	49	50	51	202	101	150	1.035	253
994	83	114	30	0	0	13	0	0	1	0	0	12	0	356	0	2	7	750	37.86	3.38816	0	0	0	0	267	156			197.5	0	1	2930	0	2	-0.1783	8.5	69	44.3	366	43	38	44	50	51	183	92	156	0.66	240
995	83	116	23	0	0	8	0	0	12	0	0	0	0		0	0	9		2.28	0	0	0	0	0	239	158	0	557.095	206.8	0	1	2260	1	2	0.2599	7.9	71.15	43.8	408	31	27	28	31	37	123	64	158	1.025
996	83	159	26	1	0	14	1	0	9	0	0	9	0	195	0	1	8		22.35	9.33471	1	0	0	0	291					0	1	3150	0	2	-0.7239	7	69.4	44.5	367	48	52	65	55	51	223	112			241
997	83	117	28	0	0	15	1	0	6	0	0	11	0	424.5	1	1	10	666.667	0	3.52303	0	0	0	0	267	153			186.7	0	0	3270	0	2	0.6789	7.5	71.2	43.5	368	37	52	44	50	42	188	94	153	0.735	243
998	83	52	24	0	0	9	0	0	14	1	0	12	0	319	0	1	9	500	0	6.5	0	0	0	0	273	154	0	526.917	195.4	0	0	3510	0	2	0.9319	9.8	77.75	45	370	53	46	49	50	51	196	98	154	0.89	246
999	83	130	23	0	0	18	1	0	16	1	2	18	1	309	0	1	9		113.67	6.63487	0	0	0	0	277	161				0	0	2610	0	2	-1.5922	7.9	69.5	43.8	375	57	41	49	55	42	187	94	161	0.75
1000	83	71	20	2	1	21	1	0	17	1	0	11	0	303	1	0	6	714.286	0	0	0	0	0	0	275	145			179.7	0	1	3170	0	1	-0.282	9.5	74.8	47.4	367	43	52	55	55	51	213	107	145	0.575	240
1001	83	106	33	0	0	11	0	0	3	0	0	6	0	231	0	3	10	1000	0	3.37829	0	0	0	0	267	161	0	527.735	195.3	0	0	2420	0	2	-1.5676	7.1	69	45	367	57	41	60	55	57	213	107	161	0.88	239
1002	83	118	28	2	1	24	1	1	23	1	1	17	1	310	0	1	12	750	1.94	13.0165	0	0	0	0	226	161	0	596.045	200.6	0	1	1780	1	1	-0.0592	10.4	77.4	46.8	422	31	52	60	50	51	213	107	161	0.905
1003	83	151	22	0	0	20	1	0	12	0	0	8	0	250	1	0	9		11.04	6.28986	1	0	0	0	293	167	0	741.656	235.9	0	0	3720	0	1	0.2731	10.5	77.65	48.5	367	53	41	49	55	51	196	98	167	1.05	244
1004	83	62	26	0	0	12	0	0	11	0	0	20	1	295	0	1	10	400	3.85	1.272	0	0	0	1	268	158			215.8	0	1	3730	0	1	1.3938	9.4	71.4	44.65	366	26	38	39	50	46	173	87	158	0.855	240
1005	83	113	27	0	0	13	0	0	15	1	0	17	1	234.5	1	0	12	857.143	0	3.15	0	0	0	0	280	160	0	527.305	209.8	0	0	3050	0	1	-0.8544	9.2	74	46.25	366	62	38	39	55	46	178	89	160	0.915	243
1006	83	155	25	0	0	1	0	0	0	0	0	1	0	372	0	5	9	600	0	1.54637	0	0	0	1	259							1640	0	1	-2.9161	9.1	73.4	44.2	367	26	38	28	44	46	156	79			241
1007	83	46	25	2	1	17	1	0	0	0	0	6	0	290.5	1	1	10	1000	4.24	1.08108					210	164			195			920	1	1	-2.0698	8.5	76.3	46.2	453	37	46	39	50	46	181	91	164	3.195
1008	83	140	21	0	0	14	1	2	21	1	0	6	0	289.5	1	0	11	1000	0	0	0	1	0	1	288	155	0	507.374	199	0	1	2830	0	1	-1.7669	7.6	73.6	45.75	366	57	52	55	50	51	208	104	155	1.02	240
1009	83	115	19	0	0	20	1	0	4	0	0	6	0	235	0	0	11	2500	20.91	1.29574	0	0	0	0	291	159	0	568.646	206.5	0	1	3920	0	2	1.1592	9.3	72.5	46.05	366	43	46	65	50	51	212	106	159	0.875	240
1010	83	106	20	2	1	18	1	0	12	0	0	3	0		1	0	10	666.667	21.63	2.73214	0	0	0	0	254	155	0	527.63	203.6			3000	1	1	0.5947	12.7	80.5	48.85	394	48	46	60	50	51	207	104	155	0.805	238
1011	83	70	26	0	0	13	0	2	15	1	0	6	0	320	0	2	11	1200	0	4.04221	0	1	0	1	250	148	0	414.274	190.4			1710	1	2	-2.2665	9.1	73.5	49	396	57	57	60	55	51	223	112	148	2.1	239
1012	83	142	26	0	0	10	0	0	2	0	0	7	0	301	1	2	13	1500	5.57	0	0	0	0	0	262	156			214.5	0	1	3200	0	1	0.5435	11.3	75	46.95	368	37	41	33	50	51	175	88	156	1.77	242
1013	83	156	29	0	0	8	0	0	0	0	0	4	0	323.5	0	1	12	1666.67	7.26	0	0	0	0	0	283	160			200.2	0	1	3845	0	2	1.2737	9.6	73.95	45	390	78	52	60	50	57	219	110	160	0.97	239
1014	83	68	26	0	0	8	0	0	11	0	0	6	0	289.5	0	0	9	1500	2.12	0.39924	0	0	0	1	270	156	0	576.385	206.2			3560	0	1	0.9195	9.4	75.7	48.1	369	57	52	49	50	51	202	101	156	0.79
1015	83	140	23	0	0	17	1	0	1	0	0	4	0	261.5	0	0	10		0	6.97826	0	0	0	0	279	157			211.6	0	0	3420	0	2	0.4412	9.5	71.5	45.5	366	62	52	39	50	51	192	96	157		240
1016	83	107	18	0	0	7	0	0	5	0	0	12	0	235.5		0	11		0	0	0	0	0	1	279	149	0	379.795	184.7	0	0	3050	0	2	-0.5063	8.7	70.3	45.5	367	62	52	65	55	51	223	112	149	1.045	241
1017	83	145	17	2	1	12	1	0	9	0	0	17	1	255		0	8	1000	0.97	2.02083	1	0	0	0	278	157	0	490.967	190.8			3120	0	2	-0.2714	9.8	73.4	45.2	366	37	41	44	50	51	186	93	157	0.78	245
1018	83	145	32	1	0	13	1	0	9	0	2	22	1	232	0	2	9	400	0	0	0	0	0	0	280	160	0	516.611	204.7	0	1	3680	0	1	0.7099	9.4	71.5	47	366	37	31	49	50	51	181	91	160	1.275	241
1019	83	140	29	0	0	9	0	0	4	0	0	4	0	310	0	2	12	1000	0	0	0	0	0	0	277	146	0	395.728	181.4	0	1	3330	0	1	0.015	11.5	77.3	48	371	43	52	55	44	51	202	101	146	1.215	241
1020	83	159	17	3	1	23	1	0	14	1	0	11	0			0	10		0	6.91535	1	0	0	0	272					0	0	3100	0	1	-0.293	10.4	76.5	46.7	370	37	52	44	50	51	197	98			243
1021	83	142	20	0	0	12	0	0	9	0	0	8	0	249	0	0	9	1500	7.95	0	0		0	1	276	162	0	586.053	210.6	0	1	2940	0	1	-0.9277	9	73.5	44.7	370	43	52	55	50	51	208	104	162		247
1022	83	116	20	0	0	14	1	0	15	1	0	13	0	265	0	0	8	1000	33.96	9.82895	1	0	0	1	265					0	0	2880	0	1	-0.4297	8.3	75.35	45.7	366	37	41	39	50	51	181	91			241
1023	83	118	21	0	0	9	0	2	22	1	0	11	0	339	0	1	6		2.33	4.49507	0	0	0	0	254	152			188.7	0	1	2590	1	2	-0.1862	8.8	72.5	43.9	394	43	52	44	55	42	193	96	152	0.78	242
1024	83	97	24	2	1	20	1	1	17	1	0	12	0	290	0	0	10	500	2.12	6.77961	0	0	0	0	288	161	0	628.94	207.4			3040	0	2	-0.912	9.3	75	45.55	392	78	52	49	50	51	202	101	161	0.97	240
1025	83	90	27	0	0	8	0	0	12	0	0	11	0	309	1	1	12	2000	2.54	0	0	0	0	0	273					0	1	3150	0	1	-0.2225	9.2	72.35	47	369	73	52	49	50	51	202	101			238
1026	83	58	22	0	0	14	1	0	11	0	0	11	0	250	1	0	12	1200	1.41	0	0	0	0	0	269	163	0	646.363	213.3			2880	0	1	-0.68	10.8	77.2	46.5	377	62	38	49	50	46	183	92	163	1.28	248
1027	83	61	29	1	0	23	1	0	11	0	0	17	1	250	0	3	8	285.714	28.02	3.30592	0	0	0	0	261	162	0	647.941	213.4	0	1	2630	0	2	-0.6016	9.6	69.5	44.5	366	37	52	60	50	51	213	107	162	1.245	242
1028	83	143	21	1	0	15	1	0	0	0	0	18	1	215	0	0	11	571.429	15.83	4.1259	0	0	0	0	262	160	0	582.421	207.3			2750	0	2	-0.3402	8.7	72.4	45.5	367	37	46	44	55	51	196	98	160	0.755	242
1029	83	91	20	0	0	11	0	0	8	0	0	7	0	260	0	0	12		4.1	0.739529	0	0	0	0	268	161				0	1	2730	0	2	-0.785	9.05		46	374	78	52	65	55	51	223	112	161	0.96	239
1030	83	46	28	0	0	7	0	0	4	0	0	4	0	281	0	1	12	1500	32.49	2.76838	0	0	0	1	266	162	0	624.235	214	0	1	3040	0	2	0.168	9.3	73.2	46	366	48	46	44	55	51	196	98	162	1.155	260
1031	83	143	27	1	0	18	1	0	16	1	0	14	1	285	1	1	12	2000	1.11	0	0	0	0	0	283	163			207.6	0	1	2950	0	1	-1.2552	10	75.7	46.85	368	66	46	44	50	51	191	95	163	0.9	241
1032	83	123	24	0	0	16	1	0	14	1	0	3	0	329	0	1	8	1333.33	0.14	0	0	0	0	0	289	167	0	758.798	237.8	0	1	4080	0	2	1.5649	10.15	74.5	47	370	66	52	55	50	51	208	104	167	0.825	243
1033	83	133	21	0	0	18	1	0	7	0	0	11	0	245	1	0	12	1500	2.96	6.11871	0	0	0	0	283	150	0	459.935	199.7			3440	0	1	-0.0026	12.2	79	48	368	48	41	39	50	51	181	91	150	1.295	239
1034	83	82	18	0	0	20	1	0	11	0	0	12	0	221	0	1	10	571.429	50.93	3.73214	0	0	0	0	262	160	0	563.066	198.7	1	1	3200	0	2	0.8065	7.8	71.5	42.8	368	37	41	55	55	51	202	101	160	1.59	238
1035	83	82	32	0	0	15	1	0	8	0	0	18	1	245		3	10	400	44.58	8.95395	0	0	0	0	260	159				0	1	3030	0	1	0.2667	9.1	73.1	45.6	375	66	52	44	50	51	197	98	159	0.995	256
1036	83	56	29	0	0	13	0	1	18	1	3	24	1	267	0	3	9		0	8.33333	0	1	0	1	239	165	0	574.806	203.9	0	1	1650	1	2	-1.4683	8.95	74	43.75	409	37	46	44	55	46	191	95	165	1.595
1037	83	101	17	1	0	15	1	0	6	0	0	0	0	241.5		0	9		0	0	0	0	0	1	271	158	0	553.139	209.1	0	1	3600	0	2	1.2355	8.4	70.5	45.25	370	43	46	55	55	51	207	104	158	1.01	245
1038	83	113	30	0	0	15	1	0	7	0	0	10	0		0	3	12	125	15.76	7.6875	1	1	0	1	269					0	0	3020	0	2	-0.0598	8.3	71.5	46	376	48	57	55	55	51	218	109			239
1039	83	91	18	0	0	7	0	0	5	0	0	8	0	300		0	11	1500	14.81	2.29167	0	0	0	0	289	161			206.7			3445	0	1	-0.242	10	78.55	47.8	380	48	52	60	50	51	213	107	161	0.895	252
1040	83	145	26	0	0	18	1	0	11	0	0	16	1	220	1	1	12	1000	0	0	0	0	0	0	282					0	0	3480	0	2	0.4597	9.2	73.8	46.2	366	53	52	44	50	51	197	98			250
1041	83	127	27	0	0	10	0	0	6	0	0	13	0	335	1	0	12	857.143	2.65	1.15523	0	1	0	1	287	161				0	1	2860	0	1	-1.6542	9	75	46.75	366	73	52	60	55	51	218	109	161	0.86	238
1042	83	84	26	0	0	3	0	0	3	0	0	2	0	190	0	1	12	600	0	4.6157	0	0	0	0	283							2250	0	2	-2.6929	7.9	70.5	44.8	367	62	52	44	50	51	197	98			238
1043	83	61	18	0	0	9	0	0	14	1	0	6	0	300	1	0	10	1000	0	0	0	1	0	1	277	162			214.1	0	0	3870	0	1	1.2698	10.2	78.5	48	3	43	38	39	55	51	183	92	162	1.51	255
1044	83	142	26	0	0	1	0	0	5	0	0	14	1	362.5	0	2	12	666.667	17.47	0	0	0	0	0	286	163	0	631.043	204.3	0	1	3340	0	2	-0.0433	7.4	70	42.6	367	43	64	49	50	51	214	107	163	0.705	242
1045	83	123	20	0	0	11	0	0	10	0	0	10	0	272.5	0	0	13	857.143	0	0.0957854	0	0	0	0	269	165			211.7			2600	0	1	-1.3887	9	75	46	369	53	52	39	50	51	192	96	165	1.365	243
1046	83	142	38	1	0	13	1	0	10	0	2	16	1		0	3	9	800	44.07	0	0	0	0	0	285	163	0	581.041	208.2			3210	0	2	-0.3414		74	46.2	367	73	52	49	50	51	202	101	163	0.815	245
1047	83	109	35	0	0	14	1	0	11	0	0	13	0	338	0	4	10	333.333	0.37	0	0	1	0	1	266	151				1	1	2900	0	1	-0.4423	10	77.4	48.25	389	37	52	44	50	46	192	96	151	1.645	242
1048	83	127	21	0	0	7	0	0	5	0	0	3	0	212	0	0	12	857.143	6.2	0.393365	0	0	0	0	278	157	0	497.092	202.4	0	1	3160	0	1	-0.4677	8	72.4	46.5	369	53	46	65	50	46	207	104	157	1	248
1049	83	88	21	0	0	15	1	0	9	0	0	8	0	204.5	0	0	12		0.36	0	0	0	0	0	298	156	0	441.285	192.8	0		3355	0	2	-0.3809	8.6	67.9	44.85	366	48	52	65	55	51	223	112	156	1.085	268
1050	83	136	17	2	1	19	1	0	0	0	2	9	1	225	0	0	8		8.38	3.72517	1	0	0	0	272	166			218.8			2760	0	1	-1.1631	8.3	72	47	372	43	38	55	50	51	194	97	166	0.85	251
1051	83	81	20	0	0	14	1	0	8	0	0	7	0	250	0	0	11	600	19.03	4.66447	0	0	0	1	270	161	0	594.178	213.2	0	1	2640	0	1	-1.3481	10.5	79	47.3	367	43	52	33	50	51	186	93	161	1.225	260
1052	83	149	32	0	0	4	0	0	0	0	0	0	0	216	0	2	12	1500	3.74	0	0	0	0	0	286	165	0	665.39	215	0	1	3310	0	1	-0.4708	7.7	71.6	44.5	369	43	46	49	50	57	202	101	165	0.68	240
1053	83	84	19	0	0	3	0	0	2	0	0	17	1	340.5	0	0	10		0	5.71711	0	0	0	0	272	148						3140	0	2	0.0836	8	73	46.5	366	43	38	39	50	51	178	89	148	0.885
1054	83	141	35	0	0	5	0	0	6	0	0	7	0	335	1	2	10	1250	0	0	0	0	0	1	279	161			199			4000	0	1	1.4623	11.5	77.5	47.75	369	66	52	44	50	51	197	98	161	0.675	240
1055	83	150	26	0	0	7	0	0	10	0	0	10	0	195	0	1	13		0	0	0	0	0	0	267	156	0	546.985	202.5			2640	0	1	-1.169	8.4	75.4	46.7	373	73	60	60	50	42	212	106	156	0.71	240
1056	83	69	34	0	0	11	0	0	10	0	0	0	0	281	1	2	10		2.79	4.38816	0	0	0	0	259	159	0	524.893	207.6			2410	0	1	-1.2226	10.2	73.6	47.85	384	62	38	39	50	46	173	87	159	1.045	242
1057	83	143	17	1	0	19	1	1	13	1	0	12	0	230		0	10	833.333	0	0	0	0	0	0	282	166	0	642.856	226.8	0	1	3480	0	2	0.4597	10	75.95	48.7	366	43	46	60	55	51	212	106	166	0.675	257
1058	83	154	19	0	0	15	1	0	13	0	0	5	0	205	0	0	10		8.2	4.31395	1	0	0	0	254	161	0	579.44	204.4	0	0	2270	1	2	-1.0816	11	76.9	47	402	48	34	49	50	51	184	92	161	1.23	243
1059	83	137	16	1	0	18	1	0	9	0	0	12	0	213	0	0	8		4.62	4.9625	1	0	0	0	192	157			214.5			1280	1	1	1.2868	7.95	71.5	47.6	470	43	52	39	50	51	192	96	157	1.365
1060	83	90	18	0	0	12	0	0	9	0	0	11	0	253	0	0	7	1250	0	2.28618	0	0	0	0	278	156				0	1	3370	0	1	0.0635	9.3	73	46.5	368	37	46	39	50	51	186	93	156	0.83	249
1061	83	149	25	0	0	18	1	2	20	1	3	27	1	210.5	0	2	8		3.24	2.78333	0	0	0	0	276	162	0	590.631	209	0	1	2570	0	1	-1.8392	6.1	66.9	43.1	371	43	34	49	50	46	179	90	162	0.93	242
1062	83	146	22	0	0	12	0	0	15	1	0	9	0	291.5	0	0	13		0	0	0	0	0	0	287	158			199.1	0	0	2160	0	1	-3.1253	11.7	78.25	46.9	375	73	52	49	50	57	208	104	158	0.715	243
1063	83	75	31	0	0	13	0	0	13	0	0	18	1	305	0	3	9	2000	13.93	8.17105	1	0	0	0	272	155			201.4	0	0	3320	0	2	0.5308	7.5	70.5	46.1	367	57	52	60	50	51	213	107	155	0.825	240
1064	83	77	25	0	0	15	1	0	14	1	0	7	0	317.5	1	2	9	1500	11.63	4.64474	0	0	0	0	255	154	0	538.256	204	0	0	2560	1	1	-0.5537	10.1	74.9	46.25	391	73	38	55	50	51	194	97	154	0.94	249
1065	83	129	18	0	0	10	0	0	5	0	0	11	0	243		0	11	800	0.42	0	0	0	0	1	276	158	0	537.25	189.2	0	1	2750	0	2	-1.1728	9.6	75.5	44.4	366	66	52	39	55	51	197	98	158	1.2
1066	83	96	20	1	0	23	1	0	15	1	0	7	0	265	0	0	9		0	5.30592	0	0	0	0	293	151	0	475.462	190.5	0	0	3670	0	2	0.5284	10.1	74.5	47.2	366	43	41	39	50	51	181	91	151	0.635	249
1067	83	118	37	0	0	14	1	0	0	0	0	0	0	317	1	1	8	1000	0.63	0	0	0	0	0	265	146				0	0	2660	0	1	-0.9928	10.2	75.8	46.4	378	43	41	49	44	46	180	90	146	1.115	258
1068	83	142	29	1	0	16	1	0	10	0	0	17	1	235.5	0	0	6		0	8.28322	0	0	0	0	278	164	0	584.478	208	0	1	2420	0	2	-2.1155	8.45	70.3	44.05	368	37	38	44	55	57	194	97	164	0.76	243
1069	83	85	26	2	1	17	1	0	10	0	0	13	0	274.5	0	2	10	1250	0.85	11.2566	0	0	0	0	283	160	0	516.214	203			2690	0	1	-1.8855	9.7	76.5	54.7	367	66	52	60	44	51	207	104	160	0.83	246
1070	83	146	22	0	0	6	0	0	8	0	0	8	0	276.5	1	0	11	600	0	0	0	0	0	0	281	161	0	551.102	209	0	1	2840	0	2	-1.165	6.9	70.5	45.7	377	43	52	49	55	51	207	104	161	0.94
1071	83	105	20	0	0	8	0	0	9	0	0	3	0	285.5	0	1	9	1000	0	6.78618	0	0	0	0	255	161	0	675.857	220.1	0	0	2700	1	1	-0.1985	10.3	79.55	46.8	393	78	46	44	55	57	202	101	161	1.38	246
1072	83	118	26	0	0	15	1	0	6	0	0	5	0	309.5	0	1	11	600	0	0	0	0	0	0	275					0	0	3750	0	2	1.3807	7.9	69.5	45.5	367	43	46	55	50	51	202	101			264
1073	83	139	21	2	1	21	1	0	5	0	0	7	0	290	0	0	12	1333.33	0	0.00612245	0	0	0	0	272	161	0	535.62	211.2			2600	0	2	-1.3688	8.8	73	46.5	378	48	46	60	50	51	207	104	161	1.075	264
1074	83	155	21	0	0	24	1	0	20	1	0	22	1	247	0	1	9	166.667	0.58	19.958	0	0	0	0	265	165			206.6	0	0	2825	0	1	-0.5578	7.5	70.4	45	374	43	46	44	50	51	191	95	165	0.81	243
1075	83	87	19	3	1	27	1	0	18	1	0	13	0	244.5	0	0	10		36.32	9.85197	0	0	0	0	285					0	1	3060	0	2	-0.7424	8.1	73	47	366	43	38	49	50	51	188	94			242
1076	83	135	37	0	0	10	0	0	8	0	0	6	0	295	0	3	8	1000	0	0.802083	0	0	0	0	281	164	0	594.53	208.2	0	0	3240	0	2	-0.0951	9.6	73	46	368	43	46	49	50	51	196	98	164	0.64	256
1077	83	103	28	0	0	15	1	0	18	1	0	18	1	350	0	2	9	1000	0	0.00273723	0	0	0	0	274	157				0	1	3450	0	1	0.4589	9	75	45.5	367	78	52	60	50	51	213	107	157		249
1078	83	103	18	2	1	19	1	0	17	1	2	18	1	240		0	11		35.98	0	0	0	0	0	272	163			202.5	0	1	2770	0	2	-0.908	11.6	78.7	47.6	374	62	52	55	50	51	208	104	163	1.465	254
1079	83	87	22	0	0	15	1	0	15	1	2	15	1	240	0	0	9	400	21.34	6.27632	0	0	0	0	280	143	0	312.018	170.6			3040	0	2	-0.58	9.5	73.5	44.85	372	53	41	60	50	37	188	94	143	0.83	239
1080	83	58	31	0	0	16	1	0	20	1	2	16	1	380	1	2	7	1500	0.16	9.96382	0	0	0	0	268					0	0	3150	0	2	0.3285	8.3	73	45.8	368	43	52	55	50	51	208	104			239
1081	83	109	18	0	0	10	0	0	8	0	0	10	0	264	0	0	10		0	1.86111	0	0	0	1	197	155	0	458.248	191.7			810	1	1	-1.5468	7.7	69.5	45.1	449	43	38	55	44	51	188	94	155	2.06
1082	83	121	26	3	1	30	1	3	25	1	0	0	0	232.5	1	1	9	750	0	4.76444	0	0	0	1	287	161	0	593.889	211.8	0	1	3600	0	1	0.2162	9.4	76.1	48.15	387	73	41	49	50	51	191	95	161	0.895	245
1083	83	167	19	0	0	18	1	0	9	0	0	10	0	250	1	0	12	571.429	0.31	0.53012	0	0	0	0	271					0	1	3120	0	2	0.0863	10.85	75.65	47.1	367	66	57	60	55	62	234	117
1084	83	141	19	0	0	10	0	0	7	0	0	3	0	240	0	0	12	333.333	3.56	0.0355691	0	0	0	0	283	161	0	556.403	201.4	0	1	2580	0	2	-1.9207	11.3	76	47.1	369	43	41	44	50	51	186	93	161	0.915	248
1085	83	150	21	0	0	17	1	0	10	0	0	0	0	225	0	0	7	1200	0	1.39583	1	0	0	0	272	160	0	543.535	203.2	0	1	2630	0	1	-1.4859	10.4	74.8	47.1	369	43	38	55	50	51	194	97	160	0.775	251
1086	83	123	30	0	0	11	0	0	4	0	0	9	0	330.5	1	1	12	2000	0	6.45	0	1	0	1	236	152	0	484.59	190.4	0	1	1480	1	2	-1.6357	9.9	73.55	46.2	411	37	38	44	50	51	183	92	152	1.28
1087	83	103	27	0	0	8	0	0	6	0	0	14	1	271	0	0	13	1000	0	0	0	0	0	1	266	154	0	509.451	195.2	0	0	3030	0	1	-0.1127	11.6	77.3	45.7	369	43	52	55	50	51	208	104	154	0.635	258
1088	83	85	21	0	0	14	1	0	12	0	0	7	0	297	0	0	12	1000	4.35	0	0	0	0	0	294							4310	0	1	1.5753	10.4	74.9	47.05	372	53	41	49	50	51	191	95			239
1089	83	142	18	0	0	3	0	0	1	0	0	0	0	210		0	10	1200	0	0	0	0	0	0	278	156	0	448.13	204.5	0	1	2860	0	1	-1.236	7.7	71	46.6	368	31	27	33	35	46	141	72	156	1.045	241
1090	83	114	21	0	0	18	1	0	6	0	0	10	0	197	0	0	12		0	4.89803	0	0	0	0	255	162	0	574.311	215.5	1	1	2190	1	2	-1.3819	10.4	76.6	47.5	398	62	41	39	55	51	186	93	162	1.52	243
1091	83	138	17	0	0	10	0	0	14	1	0	16	1	219.5		0	11	166.667	0.77	0.867232	1	0	0	0	273	161			212.4	0	0	2650	0	2	-1.288	7.3	71.1	45.9	368	43	46	55	55	46	202	101	161	0.94	256
1092	83	102	18	0	0	20	1	0	10	0	0	11	0	272	0	0	11		38	1.15625	0	0	0	0	266	156			191.6			2550	0	1	-1.3319	11.1	73.2	45.4	368	66	41	44	50	46	181	91	156	0.915	244
1093	83	156	17	0	0	5	0	0	3	0	0	9	0	210		0	9	600	0.59	0	0	0	0	0	268	160			204.3	0	1	2420	0	2	-1.6253	7.8	71.5	44.5	373	43	38	49	44	51	182	91	160	0.895	241
1094	83	97	22	0	0	10	0	0	12	0	0	6	0	250	1	0	12	1500	0.42	3.67434	0	0	1	1	259	143	0	328.832	173.9			2540	0	2	-0.7084	9.05	74	45.25	374	37	46	44	55	51	196	98	143	1.35	240
1095	83	129	20	0	0	7	0	0	9	0	0	8	0	355	0	1	9	600	0	0	0	0	0	0	272	167			224.8	0	1	3080	0	2	-0.0708	8.1	74.5	45.75	367	66	52	55	55	51	213	107	167	1.05	242
1096	83	101	34	0	0	11	0	0	10	0	0	8	0	290.5	1	1	11	1500	0	0	0	0	0	0	268	146	0	428.569	187.5	0	1	3220	0	2	0.5014	9.5	72.5	44.7	366	43	41	39	50	51	181	91	146	1.28	256
1097	83	101	24	0	0	11	0	0	5	0	0	4	0	357	1	1	12	1000	8.07	0	0	0	0	0	274					0	1	3420	0	1	0.3876	10.4	74.65	47	367	78	46	55	50	51	202	101			247
1098	83	56	22	0	0	11	0	0	8	0	0	8	0	309	0	0	13		0	1.86364	0	0	0	1	264	156	0	502.541	195.8	0	1	2560	0	2	-1.0009	9.6	70.7	46.2	366	48	41	39	50	57	187	94	156	1.07	240
1099	83	134	26	0	0	19	1	0	9	0	0	11	0	254	0	1	11	1000	0.39	5.32119	0	0	0	0	274	163	0	597.506	211.8	0	1	2840	0	2	-0.8253	13	79.5	48	369	43	46	60	50	51	207	104	163	1.37	240
1100	83	81	32	0	0	9	0	0	6	0	2	18	1	251	0	2	10	750	10.4	5.64474	1	0	0	0	257	155	1	384.867	186.7	0	0	2340	1	2	-1.1184	7.8	70.05	44	390	43	52	55	50	51	208	104	155	0.72	242
1101	83	51	31	0	0	0	0	0	20	1	0	10	0	321	1	2	12	1200	0	0	0	0	0	0	293	156						3420	0	2	-0.0816	8.3	71	45.5	372	43	46	55	50	51	202	101	156	0.795	238
1102	83	139	17	0	0	6	0	0	5	0	0	15	1	238		0	7		19.39	4.14094	1	0	0	0	247	166	0	646.348	220.9			2200	1	1	-0.8396	11	77	47.05	400	43	52	44	50	51	197	98	166	0.805	241
1103	83	68	18	0	0	14	1	0	14	1	0	18	1	220	0	0	10		2.33	0	0	0	0	0	276	164			215.4	0	0	4440	0	1	2.4317	10.8	77.55	48	391	37	46	44	50	51	191	95	164	0.56	244
1104	83	103	16	0	0	6	0	0	11	0	0	10	0	295		0	8	800	11.74	0.177481	0	0	0	1	280	163	0	568.412	215.8	0	1	3420	0	2	0.3979	11.7	77	47.1	363	73	46	49	55	51	201	100	163	0.71	247
1105	83	98	19	1	0	13	1	0	5	0	0	8	0	250	0	0	11	200	7.76	4.28618	0	0	0	0	272	161			199.6	0	1	2330	0	1	-2.184	8.8	72.4	45.2	366	37	52	39	50	51	192	96	161	0.72	245
1106	83	96	37	0	0	7	0	0	0	0	0	12	0	307.5	0	1	10	1250	0.7	0	0	0	0	0	275	153	0	555.063	213.8	0	0	4060	0	2	2.0297	7.8	69.4	47.5	367	43	52	39	55	51	197	98	153	0.76	238
1107	83	60	26	0	0	18	1	0	23	1	0	14	1	291	0	1	8	400	110	1.98308	1	0	0	0	272	165						3160	0	1	-0.141	9.5	74.8	46.6	369	80	46	55	50	51	202	101	165	0.825	242
1108	83	130	16	0	0	12	0	0	9	0	0	14	1	246.5	0	0	7		21.91	3.69667	1	0	0	0	268							2080	0	2	-2.4708	6.7	65.05	42.8	366	37	38	39	50	51	178	89			245
1109	83	91	21	1	0	17	1	0	10	0	0	6	0	247.5	1	0	10	666.667	7.88	0	0	0	0	0	277	150	0	481.722	203	0	0	3650	0	1	0.7785	10.2	74	49.5	367	43	52	44	50	51	197	98	150	0.62	238
1110	83	73	34	3	1	21	1	0	16	1	2	16	1	343	0	2	11	500	73.86	5.1875	0	0	0	0	284	160				0	0	4080	0	2	1.7283	9.3	72.05	46.05	373	37	46	44	55	57	202	101	160	0.96	241
1111	83	143	26	0	0	7	0	0	12	0	0	11	0	240	1	2	13	1000	0	5.39922	0	0	0	0	272	150	0	456.779	189.8	0	1	2860	0	1	-0.9091	9.6	73.8	45	367	43	52	49	50	51	202	101	150	0.86	240
1112	83	52	18	0	0	15	1	0	7	0	0	6	0	243.5	0	1	8		5.82	4.25	0	0	0	0	275	154	0	532.543	205.5	0	0	3490	0	1	0.5029	10.05	73.2	47	366	53	46	44	50	51	191	95	154	0.665	240
1113	83	138	30	0	0	5	0	0	6	0	0	6	0	300.5	1	2	12	1500	0	0	0	0	0	0	275							2930	0	1	-0.8988	8	74.7	46.6	393	73	57	65	50	51	223	112
1114	83	52	35	0	0	18	1	0	0	0	1	16	1	449	0	1	11	1200	2.33	2.88621	0	0	0	0	271	144						2450	0	2	-1.7111	8.5	69.9	44.2	368	53	38	33	55	51	177	89	144	2.075	248
1115	83	116	27	0	0	10	0	0	6	0	0	11	0	212	0	1	11		0	4.19408	0	0	0	0	276	165	0	558.671	203.6	0	1	3150	0	2	-0.0955	10	73.3	47.3	393	62	41	49	50	51	191	95	165	0.955	244
1116	83	92	15	0	0	12	0	1	17	1	0	0	0	230		0	7		13.69	3.41389	1	0	0	0	271	161	0	562.133	212.8			3210	0	2	0.3129	8.8	71.55	46	395	56	44	54	49	51	198	99	161	1.195	243
1117	83	100	28	0	0	0	0	0	8	0	0	12	0	245		2	10		3.81	4.47458	0	0	0	0	278					0	0	2790	0	1	-1.4103	9.8	73.5	45.5	375	78	52	44	50	51	197	98
1118	83	98	21	0	0	12	0	0	0	0	2	20	1	255	0	0	7		0.17	2.99342	0	0	0	1	261	162			217.9	0	1	3120	0	1	0.4173	11.3	78.55	47.2	371	48	46	39	50	51	186	93	162	0.99	239
1119	83	98	22	0	0	7	0	0	15	1	0	8	0	380	0	1	10	1000	1.98	3.07353	0	0	0	1	269	162			199.2	0	1	2420	0	2	-1.6813	9.1	73.5	45.4	368	66	46	49	50	51	196	98	162	1.365	240
1120	83	153	28	0	0	4	0	0	16	1	0	5	0	285	1	1	12	2000	21.65	7.64453	0	0	0	0	284					0	1	3050	0	2	-0.7283	9.3	74	47.3	366	43	38	44	44	51	177	89			238
1121	83	92	20	0	0	19	1	0	11	0	0	12	0	275	0	0	10	400	0	4.9375	0	0	0	1	245	157	0	501.957	193.4	1	1	1950	1	2	-1.2049	10.2	75.55	46.5	403	78	46	44	55	57	202	101	157	1.61	238
1122	83	45	31	0	0	11	0	0	0	0	0	0	0	250	0	2	10	166.667	63.87	3.125	0				273	151	0	419.738	182.6	0	0	2730	0	1	-1.2945	7.6	73.05	44.15	382	53	46	49	44	51	190	95	151	1.03	240
1123	82	151	22	0	0	18	1	0	14	1	0	0	0	326.5		0	12	375	20.03	0	1	0	0	1	290							4540	0	2	2.4367	11.8	75.8	50.15	369	57	52	49	50	51	202	101			239
1124	83	91	23	0	0	12	0	3	27	1	0	0	0	250	0	0	12	1500	2.11	2.6449	0	1	0	1	239	158	0	688.07	211	0	1	2280	1	1	0.0527	9.2	71.5	45.8	409	53	52	44	50	51	197	98	158	1.28
1125	83	111	16	0	0	19	1	0	14	1	0	18	1	252	1	0	10		42.01	5.09211	0	1	0	1	291	156	0	522.343	196.6	0	0	3570	0	1	-0.0203	9.1	77	47.5	366	78	52	55	50	51	208	104	156	0.76	244
1126	83	127	20	0	0	6	0	0	11	0	0	11	0	215	0	0	9		4.26	7.35197	1	0	0	0	264	166	0	672.147	213.2	0	0	2570	0	2	-0.9733	8.7	71	45.15	370	43	46	39	50	51	186	93	166	0.925	242
1127	83	152	34	0	0	18	1	0	8	0	0	2	0	300	1	1	10	1000	0	0	0	0	0	1	270							3020	0	1	-0.3807	9.6	76.45	46	374	37	38	44	44	42	168	84			241
1128	83	150	26	0	0	16	1	0	13	0	0	0	0	322	1	0	11	2000	0	0	0	0	0	0	289					0	1	3590	0	1	0.1094	9.45	74.05	45.9	369	37	41	39	44	46	170	85			245
1129	83	148	34	0	0	16	1	0	21	1	0	10	0	285	1	2	12	833.333	0	0	0	0	0	0	276	163	0	562.511	210.9			3210	0	2	0.0585	9.5	73.5	45.05	367	48	52	49	50	51	202	101	163	1.245	254
1130	83	63	24	0	0	6	0	0	6	0	0	6	0	256	0	1	10	600	0	0.73913	0	0	0	0	268	161	0	612.597	207.3	0	0	2640	0	1	-1.2299	8.7	74.5	45.2	366	37	52	49	50	51	202	101	161	1.45	245
1131	83	123	21	0	0	16	1	0	8	0	0	10	0	284.5	1	0	12	1500	0	1.69971	0	0	0	1	281	158			202			2935	0	1	-1.1847	9.8	75	47.8	374	43	57	44	50	51	202	101	158	1.155	239
1132	83	94	33	0	0	5	0	0	0	0	0	0	0	367	1	2	12	1666.67	3.88	2.93182	0	0	0	0	267	161	0	723.873	219.7			2760	0	1	-0.8645	8.2	70.5	45	371	62	52	49	50	51	202	101	161		242
1133	83	86	32	0	0	25	1	0	0	0	0	7	0	244.5	1	3	11	1500	3.33	13.4243	0	0	0	0	248	155	0	493.885	208.6	0	1	2140	1	2	-0.94	8.5	70.5	44.7	401	62	41	60	50	51	202	101	155	1.84	243
1134	83	73	27	2	1	24	1	2	24	1	2	24	1	255	0	2	9	250	31.04	1.35366	1	0	0	0	231	158	0	533.922	199.7	1	1	1890	1	1	-0.1532	8.3	71.7	45.5	416	48	46	55	50	51	202	101	158	1.2
1135	83	83	24	0	0	9	0	0	12	0	0	1	0	280	1	1	9	1000	49.87	0.0260417	0	0	0	0	290	160	0	490.084	194.6	1	1	3240	0	2	-0.4499	8.4	72.2	46	371	43	52	44	50	51	197	98	160	0.765	241
1136	83	75	21	0	0	9	0	0	6	0	0	4	0	223	0	0	12	833.333	1.21	0	0	0	0	0	275	159	0	475.252	197.2			2810	0	2	-0.9595	11	76.55	45.25	365	43	38	55	55	51	199	99	159	1.01	241
1137	83	112	32	0	0	10	0	0	13	0	1	18	1	348	1	2	12	1000	1.81	8.67434	0	0	0	0	270	155				0	0	2930	0	2	-0.3569	9.7	74	48	369	66	52	55	50	51	208	104	155	0.955	245
1138	83	161	23	0	0	6	0	0	6	0	0	3	0	353	1	1	12	1000	7.67	0	0	0	0	0	269	164				1	1	2380	0	1	-1.914	9.3	73.4	46.95	368	31	52	39	50	51	192	96	164	1.405	240
1139	83	166	22	1	0	19	1	0	7	0	0	20	1	257	0	1	12	1000	160.38	13.9132	0	0	0	0	274					0	0	2790	0	1	-1.1995	9.9	71.35	46.55	368	78	46	49	50	46	191	95			243
1140	83	152	29	0	0	4	0	0	2	0	0	13	0	287	1	2	12	1200	25.84	3.24265	0	0	0	0	271	157			192.9	0	1	3055	0	1	-0.3373	10.6	75.55	46.5	368	78	52	49	55	51	207	104	157	0.9	240
1141	83	98	18	0	0	3	0	1	17	1	0	0	0	325		0	11	1000	0	0	0	0	0	0	293	159	0	438.305	200.1	0	1	3850	0	2	0.944	12.35	77	47.7	366	48	52	28	40	42	162	82	159	1.145	243
1142	83	61	24	0	0	8	0	0	3	0	0	12	0	222.5	0	0	10	750	0	2	1	0	0	0	264	162	0	556.521	200.3	0	0	2550	0	1	-1.206	11.25	77.5	46.9	375	37	38	33	55	51	177	89	162	1.305	240
1143	83	167	20	0	0	11	0	0	14	1	0	12	0	224	1	0	10	1000	12.88	3.7314	0	0	0	0	269					0	1	2460	0	1	-1.7272	9.7	76.5	46.8	367	43	52	39	50	51	192	96			243
1144	83	159	17	0	0	8	0	0	8	0	0	12	0	240		0	11	857.143	0.85	0	0	0	0	0	266	160			200.9	0	0	3080	0	2	0.2693	9.3		43.15	366	37	46	49	50	51	196	98	160	0.625	238
1145	83	145	19	0	0	8	0	0	6	0	0	0	0	238		0	12		18.13	3.82061	0	1	0	1	258	154				0	1	2390	1	1	-1.203	10.1	74.3	47.65	392	48	52	55	50	51	208	104	154	1.03	252
1146	83	122	19	0	0	12	0	0	10	0	2	21	1	330	1	1	8	1000	0	0	0	0	0	0	274	160	0	603.946	198.6	0	1	3700	0	2	1.3157	9	73	45.05	366	31	52	60	50	51	213	107	160	0.675	240
1147	83	112	18	0	0	7	0	0	8	0	0	5	0	250	0	0	10		15.18	1.70066	0	0	0	0	271	154	0	418.26	186.7	0	0	2610	0	1	-1.479	8.5	72.9	47.6	366	78	52	49	50	51	202	101	154	0.98	239
1148	83	148	19	1	0	16	1	0	14	1	0	6	0	241.5	0	0	8	111.111	10.93	6.69403	1	0	0	1	273	160			203.4	0	0	2910	0	2	-0.5802	7.6	69.1	44.5	369	43	46	55	55	51	207	104	160	0.9	242
1149	83	56	25	0	0	12	0	0	5	0	0	7	0	295	1	0	9	1200	0	0	0	0	0	0	269	161			205	0	0	3400	0	1	0.6057	8.9	75.65	46.6	368	62	57	44	55	51	207	104	161	0.875	242
1150	83	130	18	2	1	21	1	0	9	0	0	14	1	250.5	0	0	8		19.21	2.49667	1	0	0	0	289	158	0	534.678	198.2	0	0	3710	0	1	0.4011	10.8	76	46.45	366	62	52	49	50	51	202	101	158	0.55	242
1151	83	141	19	0	0	14	1	0	18	1	0	5	0	249.5	0	0	12		0.96	0	0	0	0	0	287	154	0	457.012	182.5	0	1	3290	0	1	-0.5674	12.1	76.95	48	367	26	41	39	44	46	170	85	154	0.74	241
1152	83	120	22	0	0	21	1	0	10	0	0	7	0	280	1	0	11	666.667	4.07	4.30263	0	0	0	1	267	161	0	575.866	205	0	1	2660	0	2	-0.9165	9.3	71	46.45	369	43	52	49	50	51	202	101	161	0.675	239
1153	83	96	19	0	0	5	0	0	14	1	0	7	0	205.5		0	10	600	1.98	0	0	1	0	1	279	157	0	482.57	199.3			3130	0	2	-0.2923	9	74.5	46.2	369	48	52	55	50	51	208	104	157	1.08	238
1154	83	139	18	0	0	15	1	0	17	1	0	14	1	270	0	0	11	857.143	33.9	16.6304	0	0	0	0	270	155	0	487.6	196.6	0	0	3430	0	1	0.6215	10.7	75.6	47.4	366	62	38	44	50	51	183	92	155	1.085	244
1155	83	121	24	2	1	23	1	2	22	1	2	19	1	235	0	2	9	833.333	24.07	2.125	0	0	0	0	279	161	0	528.377	208.2			2420	0	2	-2.1565	9.1	69	45.7	366	66	52	55	50	51	208	104	161	1.17	249
1156	83	142	29	0	0	7	0	0	10	0	0	10	0	290.5	0	2	10		0	2.06204	0	0	0	0	272	157	0	543.922	208.2	0	0	3800	0	1	1.3479	9.4	74	48.6	366	43	41	44	44	51	180	90	157	0.73	239
1157	83	100	28	0	0	14	1	0	7	0	0	5	0	240	1	1	11	2000	17.79	0	0	0	0	0	288	162	0	586.979	200.8	0	0	3590	0	1	0.1503	9.8	73.5	45.5	369	43	46	49	55	42	192	96	162	1.02	239
1158	83	94	24	0	0	15	1	0	12	0	2	19	1	315	1	0	10	1500	2.09	0	0	0	0	1	279	160	0	562.356	214			2960	0	2	-0.7498	9.4	74	47.5	367	43	52	44	50	51	197	98	160	0.78	257
1159	83	97	28	2	1	21	1	0	0	0	2	26	1	249	0	5	8	142.857	32.34	5.99013	0	0	0	0	265	159			198.2	0	1	2740	0	1	-0.7887	9.2	73.7	44.6	390	43	52	39	50	51	192	96	159	1.36	241
1160	83	100	25	0	0	8	0	0	17	1	3	24	1	265	1	2	9	1000	0	0	0	0	0	0	267	157	0	502.462	192.5	0	1	2630	0	2	-0.9991	8.4	70.9	43.75	367	48	38	60	50	51	199	99	157	0.73	242
1161	83	104	25	0	0	9	0	0	2	0	0	4	0	330.5	1	1	11	1000	21.16	3.0295	0	0	0	0	280	161	0	630.963	213.2	0	1	3480	0	1	0.2355	11.7	79	48.5	367	66	46	55	50	51	202	101	161	0.755	241
1162	83	74	31	0	0	0	0	0	2	0	0	2	0	202	0	3	10	333.333	0	0	0	0	0	0	265	159	0	517.257	204.5			2490	0	2	-1.2576	9	73.5	45.5	366	62	52	65	50	51	218	109	159	0.72	249
1163	83	126	28	0	0	9	0	0	10	0	0	6	0	236.5	0	0	9		0	0	0	0	0	0	287	161	0	546.266	208	0	1	3450	0	2	0.1948	11.3	74	47.1	372	66	46	55	50	57	208	104	161	1.07	246
1164	83	113	25	0	0	18	1	0	20	1	0	11	0	290	1	3	8	1000	2.03	6.53289	0	0	0	0	283	154				0	0	3390	0	2	0.1995	9.5	69.9	45.7	367	57	52	60	50	51	213	107	154	1.39	239
1165	83	146	19	0	0	12	0	0	20	1	0	0	0	215		0	12		6.21	0	0	0	0	0	272	146	0	404.272	185	0	0	2660	0	2	-1.2074	11.6	73.5	46.5	370	62	52	44	50	51	197	98	146	1.24	238
1166	83	140	24	0	0	7	0	0	18	1	0	0	0	222.5	0	0	8	500	5.91	7.50365	1	0	0	0	262	155	0	440.83	196.3	0	1	2200	0	2	-1.8408	8.7	70	43.9	368	37	52	60	50	30	192	96	155	0.685	239
1167	83	157	21	2	1	18	1	0	12	0	1	9	1	240.5	1	0	12		1.72	0	0	0	0	0	263					0	1	2600	0	1	-1.015	10.5	76.95	48	366	48	46	39	50	46	181	91			241
1168	83	107	36	0	0	15	1	0	16	1	1	15	1	360	1	3	10	1000	4.78	0.199275	0	0	0	0	273	161	0	521.624	195.2	0	0	2760	0	1	-1.2195	8.3	70.6	44.3	366	43	41	55	55	51	202	101	161	0.875	252
1169	83	83	29	0	0	21	1	0	14	1	0	20	1	321	1	2	8	1333.33	0	0	0	0	0	0	271	158	0	600.05	203.1			3590	0	1	0.9358	10.3	75	46.7	366	48	41	44	50	51	186	93	158	0.755	238
1170	83	120	24	0	0	16	1	0	17	1	0	0	0	314	1	0	12	400	95.09	0	0	0	0	1	283	162			207			3340	0	2	0.0748	12.8	80.4	46.8	366	62	41	33	50	37	161	81	162	0.635	239
1171	83	145	18	0	0	16	1	0	8	0	0	0	0	255		0	11		4.36	1.5906	0	0	0	0	280	160	0	522.232	207.2	0	1	3060	0	2	-0.526	9	73.5	48.6	382	43	52	55	50	51	208	104	160	1.405	238
1172	83	112	28	0	0	8	0	0	8	0	0	0	0	376	0	2	12	1500	15.12	2.09239	0	0	0	0	273	157	0	524.1	200.3	0	1	3340	0	2	0.5287	11.1	76	46.75	367	48	57	49	55	51	212	106	157	0.93	247
1173	83	118	17	0	0	6	0	2	17	1	0	11	0	234	0	0	7	428.571	16.61	3.38487	1	0	0	0	274	161			209.8	0	1	2640	0	2	-1.3668	8.7	75.7	45.5	369	43	52	44	50	51	197	98	161	1.18	238
1174	83	127	24	0	0	5	0	0	9	0	2	18	1	248	1	1	11	2000	1.68	0	0	0	0	0	274	162	1	456.425	195.4	0	1	2880	0	1	-0.9714	9	73.3	47	366	43	38	44	44	51	177	89	162	0.375	240
1175	83	88	30	0	0	10	0	0	10	0	0	17	1	297.5	1	2	8	461.538	3.81	2.13115	0	0	0	0	239	153	0	463.039	197.3			2400	1	2	0.6236	8.3	73	47.1	409	37	57	55		51			153	0.885
1176	83	159	22	0	0	20	1	0	15	1	0	0	0	305	0	1	10		1.75	3.61828	0	0	0	0	233	162	0	544.438	199.7	0	1	1680	1	2	-0.7218	8.3	73.2	43.5	417	43	46	44	50	46	186	93	162	0.555
1177	83	158	29	0	0	14	1	0	12	0	0	9	0	276.5	0	1	9	500	0	5.5	0	1	0	1	194	161	0	585.452	210.8	1	1	940	1	2	-0.202	5.6	65.4	41.45	452	37	34	49	50	42	175	88	161	1.17
1178	83	150	19	0	0	17	1	0	12	0	0	14	1	225	0	0	6		25.71	2.5	1	0	0	0	272	164	0	596.475	206.7	0	1	2810	0	2	-0.7984	10.3	72	44.25	368	37	34	39	50	46	169	85	164	0.745	242
1179	83	52	29	0	0	8	0	0	10	0	0	13	0	325	1	1	10	2000	5.31	0	0	0	0	0	289	158	0	425.782	189.9	0	1	3450	0	1	-0.242	13	81	49.05	367	43	46	49	55	51	201	100	158	1.335	243
1180	83	140	22	1	0	12	1	0	10	0	0	5	0	240	0	1	10	750	77.56	2.32117	0	0	0	0	280	155	0	525.076	199.6	0	1	3240	0	2	-0.0511	9.5	70.5	44.4	366	43	52	49	50	51	202	101	155	0.705	238
1181	83	161	17	1	0	12	1	0	0	0	0	0	0	275	0	0	9	3000	4.66	5.76587	1	0	0	0	272	165	0	622.469	221.7			2920	0	1	-0.7552	9.6	72.5	47	370	66	41	39	50	51	181	91	165	0.59	242
1182	83	152	16	2	1	15	1	0	7	0	0	0	0	245		0	9		0	0	0	0	0	0	275	156	0	521.696	198.3	0	1	2890	0	1	-1.0011	10.7	77.8	47.5	374	78	41	55	55	46	197	98	156		240
1183	83	79	28	0	0	12	0	0	12	0	0	8	0	235	0	1	12		11.64	2.7686	0	0	0	0	216	162			217.6			1560	1	2	0.4265	11.8	77.5	47	433	66	46	49	50	51	196	98	162	0.595
1184	83	78	20	0	0	6	0	2	13	1	0	4	0	290		0	12	800	2.76	0	0	0	0	0	281	161			206.3	0	0	2892	0	2	-1.0308	8.7	75	45.7	371	57	60	74	50	51	235	118	161	0.7	240
1185	83	124	29	0	0	16	1	0	8	0	0	8	0	287.5	1	1	12	166.667	0.41	0	0	0	0	0	270	152				0	0	2970	0	1	-0.5089	7.9	71.6	43.2	368	43	52	44	55	51	202	101	152	0.77	240
1186	83	148	16	2	1	11	1	0	1	0	0	14	1	233.5	0	0	8		0	1.76866	0	0	0	0	266	160	0	558.854	216.4	0	1	2700	0	1	-0.9548	7.8	68.85	47.5	365	31	46	44	55	51	196	98	160	1.135	242
1187	83	47	31	2	1	20	1	0	9	0	2	22	1	356	0	2	9		7.8	2.70968	0	0	0	0	282	154			194.7	0	1	3410	0	2	0.2895	7.3	72.7	45.2	375	37	46	44	55	51	196	98	154		238
1188	83	96	27	0	0	16	1	0	17	1	0	19	1	312	0	2	7	500	6.33	7.62171	0	0	0	0	281	152			186.2	0	0	3290	0	2	0.0325	8.4	72.6	45	368	37	46	49	55	46	196	98	152		244
1189	83	102	24	0	0	11	0	0	10	0	0	13	0	271	1	0	12	3000	0	0	0	0	0	1	282	153	0	470.879	186.7	0	1	2970	0	1	-1.1574	9	76	45.65	366	43		39	44	46			153	1.35	243
1190	83	118	20	0	0	4	0	0	11	0	0	3	0	291.5	1	0	12	1250	0	0	0	0	0	0	278	155			190.6	0	0	3370	0	2	0.3638	10.1	78.4	47.5	372	43	46	49	50	51	196	98	155	0.795	238
1191	83	83	21	0	0	7	0	0	12	0	0	6	0	226	1	0	8	2000	0	0	0	0	0	0	252	155	0	512.41	205.5	1	1	2370	1	2	-0.6352	8.6	70.9	45.75	398	43	41	55	50	46	192	96	155	1.305	243
1192	83	149	27	2	1	23	1	0	15	1	0	8	0	227.5	0	3	10	200	144.69	5.57516	0	0	0	0	268	160	0	530.958	201.2	0	1	2680	0	1	-1.1295	9.1	73.4	46.2	375	73	46	44	55	51	196	98	160	0.935	247
1193	83	120	29	0	0	12	0	0	10	0	0	10	0	250.5	1	1	12	666.667	6.78	1.43062	0	0	0	0	288	159	0	469.93	195.9	0	1	2660	0	2	-1.8989	9.4	70.2	44.4	366	53			44	51			159	0.695	240
1194	83	109	24	0	0	15	1	0	6	0	0	7	0	249.5	0	2	9	800	0.47	7.45724	0	0	0	0	272	157			205.4	0	0	3530	0	1	0.7481	13.4	81	48.25	372	48	52	55	50	46	203	101	157	0.75	241
1195	83	101	23	0	0	18	1	0	9	0	0	8	0	327	0	1	12		5.29	0	0	0	0	0	276	155	0	462.597	191.2	0	0	3000	0	2	-0.494	8.6	72.15	45.6	366	31	57	49	50	46	202	101	155	1.04	239
1196	83	123	31	0	0	14	1	2	16	1	0	8	0	232	1	1	6	2000	34.9	0	0	0	0	0	271	163	0	737.368	231.9	0	1	3200	0	1	0.015	9.45	72.7	46.4	367	37	38	49	55	51	193	96	163	0.77	248
1197	83	53	23	1	0	16	1	0	18	1	0	9	0	306	0	1	10	400	0	0	0	0	0	0	264	158			190.8	0	0	3250	0	2	0.8048	9.1	70.6	44	366	53	46	55	55	51	207	104	158		246
1198	83	145	28	0	0	7	0	0	4	0	0	0	0	270	0	2	12	1200	0	0	0	0	0	0	271	156	0	492.022	191.3	0	1	3130	0	2	0.1118	10	73.5	45.7	374	43	52	39	50	51	192	96	156	0.685	247
1199	83	89	23	0	0	6	0	0	16	1	0	17	1	260	0	0	12		0	0	0	0	0	0	281	155	0	436.455	201.6	0	1	3370	0	1	-0.0834	10.4	76.5	47	368	48	46	49	50	51	196	98	155	1.025	239
1200	83	73	18	0	0	13	0	1	12	1	0	16	1	252	0	0	10	2000	107.1	8.37829	1	0	0	0	267	153	0	511.556	199.8			2570	0	1	-1.3436	10	74.5	46	366	37	52	44	50	51	197	98	153	1.94	241
1201	83	137	19	0	0	5	0	0	7	0	0	0	0	245	0	0	10		0	5.5	0	0	0	0	269	154	0	457.539	188.3	0	1	2950	0	1	-0.5001	9.4	74	44	366	48	38	49	44	51	182	91	154	1.065	238
1202	83	147	21	0	0	15	1	0	13	0	0	9	0	278	1	0	12	2000	57.52	0.523636	0	0	0	0	288	155	0	507.506	200.1	0	0	3660	0	2	0.6639	9	75.7	46.1	368	37	57	49	55	51	212	106	155	1	243
1203	83	155	21	0	0	19	1	0	8	0	0	11	0	305	0	0	11		0	0	0	0	0	0	271	163	0	628.914	215.6	0	1	3530	0	2	1.0767	9.2	75	45	366	43	52	39	50	51	192	96	163		244
1204	83	159	34	2	1	18	1	0	3	0	0	12	0	322	0	1	11		0	3.93359	0	0	0	0	275	165			202.9	0	0	2290	0	2	-2.3006	8.7	72	43.8	375	43	46	60	50	51	207	104	165	0.8	241
1205	83	46	28	0	0	18	1	0	14	1	2	11	1	357	0	2	9	666.667	0.47	0	0	0	0	0	282	160	0	733.111	224.3			3640	0	1	0.5271	11.1	78.8	47.9	368	48	52	55	50	57	214	107	160	0.72	244
1206	83	132	23	0	0	19	1	0	5	0	0	4	0	232	1	0	10		4.24	3.6102	0	0	0	0	281	166			227.7			2940	0	1	-1.1847	9.9	73.1	48	369	73	52	39	55	57	203	101	166	1.04	247
1207	83	106	27	0	0	9	0	0	0	0	0	9	0	260	1	0	13	2000	2.65	0.492537					276	157	0	518.698	199.7			3000	0	2	-0.494	8.7	74	46.5	376	62	41	60	50	46	197	98	157	1.085
1208	83	87	22	0	0	7	0	0	18	1	0	0	0	245.5	1	0	13	1200	0	3.72619	0	0	0	0	278	160	0	511.515	206.5	0	0	3000	0	1	-0.8801	10.6	74	46.1	366	48	52	33	50	51	186	93	160	0.87	258
1209	83	86	20	0	0	20	1	0	0	0	0	14	1	271.5	1	0	10	3000	62.52	3.96711	0	0	0	0	267	155	0	597.22	215.6	0	1	3020	0	1	-0.1994	9.8	76.4	46.7	372	43	46	49	40	46	181	91	155	0.97	240
1210	83	146	22	2	1	13	1	0	15	1	0	14	1	255	1	1	11		1.68	0	0	0	0	0	268	155	0	514.745	196.7	0	1	2960	0	2	-0.1589	8.8	73.7	45.85	367	43	46	44	50	51	191	95	155	1.025	242
1211	83	145	17	0	0	15	1	0	3	0	1	13	1	245		0	8	500	0	0.416357	0	0	0	0	269	161	0	582.374	217.9	0	1	2700	0	1	-1.1393	10.8	75.4	48.9	373	48	46	49	50	51	196	98	161	0.795	243
1212	83	124	22	0	0	10	0	0	7	0	1	13	1	238	0	1	11		7.08	0.00274725	0	0	0	0	273	150	0	405.535	184.5	0	0	2480	0	2	-1.7361	9.2	70.2	48.2	369	43	41	49	50	46	186	93	150	1.43	242
1213	83	57	21	0	0	16	1	0	12	0	1	12	1	344	1	0	12	400	0	0	0	1	0	1	295	161	0	588.539	205.4	0	1	4295	0	1	1.5241	10.8	76.1	47.5	368	73	60	44	55	51	210	105	161		243
1214	83	75	18	1	0	18	1	0	15	1	1	16	1	255.5	1	0	10	750	11.01	3.34221	0	0	0	1	272	162	0	606.624	210.5	0	0	3110	0	2	0.0068	8.3	74.05	46	369	43	46	33	50	46	175	88	162	0.95	250
1215	83	128	29	0	0	21	1	0	22	1	0	18	1	280	0	0	10	600	0	0	0	0	0	0	284	163	0	680.936	226.7	0	1	3490	0	1	0.0759	10.75	79.3	49.5	369	62	41	33	50	51	175	88	163	0.575	246
1216	83	98	20	0	0	9	0	0	3	0	0	0	0	220		0	12	800	7.83	1.10207	0	0	0	0	264	164	0	653.832	222.2	0	0	3110	0	2	0.4646	10.4	72.7	47	366	43	52	55	50	51	208	104	164	0.7	240
1217	83	129	19	0	0	22	1	0	5	0	0	19	1	230	0	0	9		0	0	0	0	0	0	283	152	0	414.288	187.6	0	0	2720	0	2	-1.5652	8.1	73.5	46.5	367	43	52	49	50	51	202	101	152	1.045	247
1218	83	107	17	1	0	11	1	0	7	0	0	11	0	300.5		0	10	1500	0	0	0	0	0	1	281	161			206			3240	0	1	-0.4144	8.9	74	45	368	62	52	39	50	46	187	94	161	1.26	238
1219	83	154	16	1	0	14	1	0	16	1	0	9	0	215		0	10		0	3.4539	0	0	0	0	254	161	0	584.097	211.5	0	0	2460	1	1	-0.7338	9.6	73.3	45.5	398	37		44	44	51			161	1.03	245
1220	83	117	28	0	0	11	0	0	5	0	0	11	0	226	0	2	12	333.333	2.51	0	0	0	0	0	264	156	0	486.77	195.8			2750	0	1	-0.698	8.3	71.7	44.7	368	66	52	55	50	51	208	104	156	1.15	240
1221	83	129	17	0	0	14	1	1	13	1	0	10	0	250	0	0	8		33.27	2.97368	0	0	0	0	270	160	0	525.393	203.4	0	0	2960	0	1	-0.5346	9.2	72.95	47.4	366	48	31	69	55	51	206	103	160	0.955	245
1222	83	85	22	0	0	16	1	0	10	0	0	11	0	245	0	0	12		3.63	7.98026	1	0	0	0	272	154	0	458.533	192.7	0	0	3590	0	2	1.1639	10.4	76.7	46.3	370	48	46	44	50	51	191	95	154	0.8	239
1223	83	117	20	0	0	13	0	0	0	0	0	5	0	250	1	0	12	1000	8.67	3.57566	0	0	0	0	269	161	0	507.845	204.3	0	0	3010	0	2	-0.0859	7.7	71	45	366	48	34	33	50	51	168	84	161	0.575	238
1224	83	79	18	0	0	6	0	0	0	0	0	5	0	270.5	0	0	9	333.333	2.91	2.50164	0	0	0	0	273	163			205.5			3200	0	2	0.1832	10.3	70.45	45.6	370	37	52	44	55	51	202	101	163	0.73	256
1225	83	111	16	0	0	10	0	0	15	1	1	17	1	251		0	8		0	1.30921	0	0	0	0	285	159	0	597.139	209.4	0	1	3100	0	2	-0.6348	9.8	76	46.15	371	48	52	44	50	46	192	96	159	0.805	242
1226	83	90	25	0	0	15	1	0	12	0	0	16	1	230.5	0	2	9		0	12.3736	0	0	0	0	252	154	0	466.218	198			2250	1	1	-1.1128	8.7	71.5	47	395	43	52	44	50	57	203	101	154	0.595	242
1227	83	119	28	0	0	21	1	0	12	0	0	18	1	260	1	0	11	750	0.63	0	0	0	0	0	273	164	0	560.247	207.9	0	1	3710	0	2	1.384	9.5	75.5	46.2	381	43	46	39	50	51	186	93	164	0.96	241
1228	83	126	32	0	0	13	0	0	12	0	0	14	1	260.5	0	2	11	1500	0	7.30921	0	0	0	0	286	163	0	568.981	204.1	0	0	3490	0	2	0.3292	8.9	72	45.55	373	43	57	55	55	51	218	109	163	0.825	239
1229	83	85	21	2	1	7	1	0	10	0	0	11	0	240	1	1	10	1500	13.69	2.81579	0	0	0	0	263	154	0	505.436	202.5	0	0	3140	0	1	0.3405	11.1	75.5	49.5	375	37	52	39	50	51	192	96	154	0.765	258
1230	83	96	32	0	0	5	0	0	7	0	0	9	0	320	1	3	11	600	0	0	0	0	0	0	264	162			209.1	0	0	2280	0	1	-1.8583	8.9	72.7	46.85	369	48		39	50	51			162		242
1231	83	85	22	0	0	23	1	0	5	0	0	21	1	289.5	0	0	9	750	3.25	0.596591	1	0	0	0	269	160				0	0	3270	0	1	0.2981	8.8	74	47.6	367	57	34	44	50	51	179	90	160	0.96	250
1232	83	124	20	0	0	17	1	0	6	0	0	8	0	280	0	0	11		6.42	3.70522	0	0	0	0	234	147	0	444.823	184.8			2280	1	2	0.8158	9.6	74.2	46.2	417	66	57	49	55	51	212	106	147	0.86
1233	83	139	21	0	0	8	0	0	8	0	0	3	0	213	1	0	12	1000	0	0	0	0	0	0	286	161	1	461.439	201.4			2870	0	2	-1.2896	7.45	69.4	45	371	53	60	55	55	51	221	111	161	1.15	244
1234	83	74	25	0	0	23	1	0	10	0	0	15	1	295.5	0	0	13	1250	1.68	3.47154	0	0	0	1	235	154	0	421.527	191.7	0	1	1680	1	2	-0.9527	7.9	73.8	45.6	414	43	52	55	50	51	208	104	154	1.69
1235	83	105	24	0	0	8	0	0	7	0	0	5	0	220	0	0	12	750	0	0	0	0	0	0	261	161						2100	0	2	-2.0344	7.7	72.5	43.5	369	48	52	49	50	51	202	101	161	0.975
1236	83	71	18	0	0	7	0	0	12	0	1	19	1	238		0	11		0	0	0	0	0	0	266	148				0	0	2460	0	1	-1.5522	7.1	70.9	45	366	37	52	44	44	51	191	95	148	1.35	241
1237	83	141	21	0	0	11	0	0	5	0	0	8	0	210		1	11	666.667	1.97	0	0	0	0	0	259	155	0	461.58	199.7	0	0	2940	0	1	0.115	9.3	74.6	46.3	365	57	41	33	31	51	156	79	155	0.81	238
1238	83	96	21	0	0	2	0	0	6	0	0	0	0	430	0	1	7	1200	7.44	5.09477	0	0	0	0	278	165						2710	0	1	-1.6057	9	76.2	46.9	369	48	52	60	50	51	213	107	165		252
1239	83	64	27	0	0	6	0	0	7	0	0	0	0	310	1	1	12	2000	6.05	3.46309	0	0	0	0	279	161	0	519.843	205.4	0	1	2950	0	1	-1.0596	9.4	71.8	45.65	366	48	52	39	55	46	192	96	161	1.45	246
1240	83	107	33	0	0	12	0	2	13	1	0	7	0	280	0	2	10	714.286	0.14	0	0	0	0	1	271	160	0	577.095	199.4	0	0	3270	0	2	0.4609	11.3	74.5	45.7	368	37	41	49	55	51	196	98	160	0.96	251
1241	83	131	35	0	0	13	0	0	1	0	0	6	0	255	0	1	12		0	1.95333	0	0	0	0	271	159	0	565.708	212	0	0	2470	0	2	-1.6591	9.05	72.5	46.1	371	43	52	55	50	51	208	104	159	1.21	242
1242	83	135	34	1	0	10	1	0	5	0	0	6	0	300	0	3	11	666.667	12.97	0	0	0	0	0	270	161	0	640.062	221.7	0	1	3230	0	1	0.145	9.5	76.05	47.5	378	48	41	39	40	46	166	83	161	2.045	239
1243	83	73	24	0	0	9	0	0	8	0	0	4	0	230	0	0	9	750	0	0	1	0	0	0	261	155						2780	0	1	-0.4203	8.9	74.4	46.3	369	62	52	49	50	51	202	101	155	0.885	240
1244	83	64	36	0	0	13	0	0	14	1	0	14	1	433	0	3	10	1200	0	0	0	0	0	0	273	161			205.4	0	1	3150	0	1	-0.2225	9.3	71.45	46.6	369	48	41	39	40	42	162	82	161		243
1245	83	63	18	0	0	10	0	0	6	0	0	3	0	230.5		0	10	1200	0	1.39918	0	0	0	0	265	154	0	454.867	195.8	0	1	2900	0	1	-0.3786	10.8	77.05	46.2	370	43		49	50	51			154	0.61	248
1246	83	52	21	0	0	19	1	2	20	1	0	11	0	260.5		0	11	200	3.49	0	0	0	0	0	281	158	0	461.036	194.8	0	1	3030	0	1	-0.9557	9.6	73	46.5	367	43	52	60	50	46	208	104	158	1.065	241
1247	83	144	17	2	1	13	1	0	12	0	1	11	1	222.5		0	9	714.286	16.79	1.55109	0	0	0	1	268	160	0	582.491	203.9	0	0	2750	0	2	-0.7299	10.1	75.7	46	375	43	46	49	50	51	196	98	160	0.745	249
1248	83	111	26	0	0	9	0	1	13	1	0	14	1	220.5	0	0	13	2000	0	0	0	0	0	0	274	158	0	531.113	197	0	1	3030	0	2	-0.3096	8.3	71	44	367	53	52	44	55	51	202	101	158	0.7	250
1249	83	80	18	0	0	14	1	0	14	1	0	14	1	250	1	0	9		28.65	4.98818	0	0	0	0	285	160			201.8	0	1	2900	0	2	-1.1714	8.6	72	45.8	366	48	46	33	55	51	185	93	160	1.125	245
1250	83	161	25	2	1	23	1	0	13	0	0	5	0	282	0	1	12	1666.67	1.16	0	1	0	0	0	276	162	0	638.498	219.9	0	0	3170	0	2	-0.0438	7.7	73	46.6	375	62	52	55	50	51	208	104	162	0.785	245
1251	83	150	20	0	0	5	0	0	11	0	0	12	0	230		0	10		6.98	2.1988	0	0	0	0	275	160	0	547.415	204.3	0	1	3130	0	1	-0.3843	9	74.45	46.8	368	37	38	33	44	51	166	83	160	1.035	240
1252	83	93	26	0	0	14	1	0	11	0	0	0	0	371	1	1	9	375	16.43	5.11348	0	0	0	0	285	163				0	1	3165	0	1	-0.7871	8.8	74.8	46	366	48	34	49	50	46	179	90	163		238
1253	83	71	28	0	0	4	0	0	7	0	0	2	0	290	0	0	10	1250	0	8.92808	0	0	0	0	273	160	0	506.855	201	0	0	2830	0	1	-1.0427	11.7	76.5	47.3	371	66	52	49	50	51	202	101	160	0.91	241
1254	83	147	20	0	0	12	0	0	12	0	0	9	0	249.5	0	0	12	600	1.23	0	0	0	0	1	289	161	0	527.218	204	0	0	2920	0	1	-1.5914	9.6	76.2	45	366	26	41	39	44	46	170	85	161	0.715	238
1255	83	94	24	0	0	3	0	0	1	0	0	5	0	233	1	0	12		15.66	4.88542	0	0	0	0	269	157			202.2	0	1	2440	0	1	-1.7744	8.4	74.5	45.5	372	48	52	55	50	46	203	101	157	0.8	238
1256	83	128	25	0	0	3	0	0	14	1	0	2	0	270	0	1	13	2000	0	6.81579	0	0	0	0	282	166	0	574.143	206.5	0	1	3130	0	2	-0.4281	14.8	76.5	48.2	366	31	52	60	50	57	219	110	166	0.54	261
1257	83	153	17	2	1	24	1	2	19	1	2	9	1	290	1	0	9		0	0	0	0	0	0	292	167	0	625.024	213.5	0	1	3360	0	1	-0.5983	11.5	79	49.65	366	73	41	65	50	51	207	104	167	0.89	247
1258	83	128	21	0	0	23	1	0	19	1	0	17	1	203	0	0	11	1250	18.8	3.30921	1	1	0	1	271	165			220.4	0	0	2700	0	1	-1.2565	8.3	70.5	45.5	370	66	52	33	50	51	186	93	165	0.955	254
1259	83	98	35	0	0	21	1	0	6	0	0	5	0	315	0	2	11	1500	0	0	0	0	0	0	252	161			209.3	0	0	3390	1	1	1.5776	10.2	77.5	46.5	398	43	46	49	50	57	202	101	161	0.935	243
1260	83	144	21	0	0	9	0	0	6	0	0	2	0	236	0	0	12	857.143	0	0	0	0	0	0	273	162			219.6	0	0	3020	0	1	-0.5552	9.7	75.8	45.8	375	57	52	55	50	51	208	104	162	1.025	255
1261	83	155	31	0	0	6	0	0	1	0	0	0	0	241	0	0	12	2000	0	4.46	0	0	0	0	293	158	0	490.811	200			3240	0	1	-0.9487	8.8	74.9	47.6	385	78	52	44	50	42	188	94	158	0.965	256
1262	83	144	32	0	0	4	0	0	2	0	1	19	1	350	1	1	10	1500	0	0	0	0	0	0	276	163						2740	0	2	-1.1997	9.1	74.5	44.05	386	62	41	49	50	51	191	95	163		254
1263	83	120	31	0	0	10	0	0	6	0	0	11	0	301.5	1	2	10	666.667	0	5.82993	0	0	0	0	255	161				0	1	3210	1	1	1.0049	11.4	74.5	46.05	390	73	41	55	50	30	176	88	161	0.98	248
1264	83	108	19	0	0	20	1	2	25	1	2	17	1	260	0	1	10	1000	0	1.11299	0	0	0	0	279	160			194			3280	0	2	0.0953	9.3	74.75	45.15	366	43	46	49	50	46	191	95	160	0.66	247
1265	83	150	20	0	0	15	1	0	5	0	0	0	0	215	1	0	12		3.95	0.127976	1	0	0	0	261							2710	0	1	-0.5993	8	71	44.5	368	66	57	55	55	51	218	109			258
1266	83	146	21	0	0	12	0	0	5	0	0	5	0	227	0	0	9	750	3.49	1.88806	0	0	0	0	273	166			205.6	0	1	2380	0	2	-1.9899	8.7	72.3	44.05	369	43	52	55	55	51	213	107	166	0.86	239
1267	83	70	20	0	0	4	0	0	6	0	0	7	0	264.5	0	0	12	666.667	1.09	2.96053	0	0	0	0	290	156	0	525.356	193.9	0	1	3120	0	2	-0.7697	10.7	78.3	46	367	78	52	49	50	51	202	101	156	0.815	245
1268	83	114	27	0	0	12	0	0	0	0	0	9	0	240	0	0	12		0	0	0	0	0	0	285	164	0	589.381	222.9			3400	0	2	0.1456	9.5	75.45	47.75	375	62	52	44	55	51	202	101	164	0.95	239
1269	83	113	25	0	0	7	0	0	0	0	0	0	0	364.5	1	0	13	750	10.2	0.94375	0	0	0	0	242	156	0	519.803	203.3	0	0	2900	1	1	1.2262	14.95	79.1	48.7	407	48	52	65	55	51	223	112	156	0.745
1270	83	137	32	0	0	7	0	0	10	0	0	12	0	250	0	3	12	833.333	2.75	0	0	0	0	0	265	165			212.6	0	0	2410	0	2	-1.4739	8.2	69.5	43.5	366	62	52	55	50	51	208	104	165	0.76	249
1271	83	152	19	0	0	6	0	0	4	0	0	11	0	307		0	12	1500	8.73	0.256614	1	0	0	0	281	167			216.3	0	1	3250	0	2	-0.0694	10.5	74.7	44.7	368	62	52	60	50	51	213	107	167	0.6	246
1272	83	141	28	0	0	24	1	2	24	1	2	26	1	280	0	1	13	1666.67	0	1.06369	0	0	0	0	282	161	0	582.028	210.2			2930	0	1	-1.2582	7.2	72	44.5	368	37	52	55	55	51	213	107	161		239
1273	83	143	23	0	0	11	0	0	2	0	0	1	0	245	1	0	12		0	0	0	0	0	0	269	162	0	715.669	220.5	0	0	3340	0	1	0.4649	10.2	77	46.4	366	62		49	50	51			162	1.44	254
1274	83	117	38	0	0	4	0	0	4	0	0	3	0	272.5	0	2	13	250	0.62	3.60526	0	0	0	0	289	160	0	477.064	193.4	0	1	3730	0	1	0.4489	8.6	75.2	45	366	73	57	55	50	46	208	104	160	0.895	263
1275	83	112	36	0	0	10	0	0	7	0	0	13	0	350	0	2	12	1250	85.04	6.75839	0	0	0	0	282	162	0	547.017	201.3	0	0	3450	0	2	0.3872	9.2	77.4	46.6	371	78	52	60	50	46	208	104	162	0.725	241
1276	83	150	23	0	0	12	0	0	9	0	0	10	0	340	0	1	10	1000	0.5	9.82558	0	0	0	0	288	157			199.2	0	0	4060	0	1	1.2414	10.3	77.3	46	366	66	46	49	55	37	187	94	157		248
1277	83	167	21	1	0	14	1	0	13	0	0	8	0	330.5	1	0	11	400	0	0	0	0	0	0	281	167				0	0	4210	0	1	1.8145	10.6	75	46.1	369	48	46	49	50	51	196	98	167	0.705	246
1278	83	121	26	3	1	21	1	1	19	1	2	25	1	210	0	0	9	833.333	4.42	7.31768	1	0	0	0	278	162	0	542.145	206.7			3050	0	1	-0.7514	8.1	70	45	367	43	41	55	50	51	197	98	162	0.995	238
1279	83	105	32	0	0	11	0	0	15	1	0	0	0	279	1	2	10	1000	3.35	4.17434	0	0	0	0	277	153	0	446.122	190.3	0	0	3030	0	2	-0.4633	11.4	76.4	46.65	367	37	52	33	55	51	191	95	153	1.25	241
1280	83	112	29	0	0	20	1	0	15	1	0	13	0	250	0	3	9	666.667	0.5	6.98311	0	0	0	0	275	158	0	504.583	198.4			2830	0	2	-0.9051	8.5	71.5	44.6	366	66	52	49	50	51	202	101	158	0.815	242
1281	83	144	20	0	0	9	0	0	11	0	0	7	0	246.5	1	0	12	600	0	0	0	0	0	1	278	166	0	648.724	219.8			3200	0	1	-0.3649	9.7	76.6	47.2	366	48	52	55	50	51	208	104	166	1.42	241
1282	83	121	22	0	0	8	0	0	21	1	0	12	0	245	1	0	9	2000	0	0	0	0	0	0	284	159	0	520.886	203.4	0	0	3480	0	1	0.0512	9.7	77	47.5	389	78	57	55	50	51	213	107	159	0.93	241
1283	83	161	21	0	0	7	0	0	1	0	0	0	0	274.5	0	0	12		0	0.00353357	0	0	0	1	283	163	0	639.398	216.5			3080	0	2	-0.6054	10.9	75.7	46.6	366	62	52	49	50	51	202	101	163	0.715	251
1284	83	59	23	1	0	20	1	0	16	1	1	16	1	310	0	1	11	500	0	0	0	0	0	0	267	161			208.8	0	1	3360	0	1	0.6234	8.5	71.7	45	366	48	46	33	50	51	180	90	161	0.745	242
1285	83	64	23	1	0	16	1	0	0	0	1	17	1	297	0	0	9	461.538	23.72	6.50658	1	0	0	0	258	162			206.2	0	0	2900	1	2	0.3302	8.1	68	45.6	389	62	38	60	50	51	199	99	162	0.76	248
1286	83	129	17	3	1	25	1	2	21	1	0	0	0	230.5		0	8	1000	2.33	3.55903	1	0	0	0	281	160	0	519.978	206.8	0	1	3400	0	2	0.3065	10.7	77.7	48	368	78	46	55	50	51	202	101	160	0.785	243
1287	83	141	37	2	1	22	1	0	8	0	0	11	0	272.5	0	6	7	375	1.06	0	1	0	0	0	235	163	0	656.905	206	0	0	1940	1	1	-0.42	7.5	72	43.1	412	62	38	49	44	46	177	89	163
1288	83	140	28	0	0	11	0	0	9	0	0	13	0	270	0	2	8	6000	0	0	0	0	0	1	281	161	0	501.813	209.3	0	1	2710	0	1	-1.7489	7.9	69.5	45.8	367	37	34	39	40	42	155	78	161	0.855	242
1289	83	105	18	0	0	10	0	0	10	0	0	0	0	271	0	0	11	2000	0	0	0	0	0	0	291	161	0	556.789	214.3	0	1	3820	0	1	0.5861	11.4	78	50.5	368	48	52	44	44	46	186	93	161	0.69	239
1290	83	126	28	0	0	22	1	0	12	0	0	10	0	260	0	2	10	333.333	99.58	4.85906	1	0	0	0	271	162	0	649.479	222.3	0	1	3330	0	2	0.6066	10.4	75.05	48.45	368	66	60	49	55	51	215	108	162	0.795	243
1291	83	94	27	0	0	2	0	0	8	0	0	3	0	280	1	1	12	2000	3.5	0	0	0	0	0	278	158	0	502.934	191.4	0	0	2900	0	1	-1.1352	10.6	67.7	46.2	367	43	52	49	50	51	202	101	158	0.705
1292	83	123	34	2	1	19	1	0	9	0	2	24	1	220.5	0	5	12	666.667	0	4.9702	0	0	0	0	250	162	0	534.866	204.7			2430	1	1	-0.4992	7.7	71.5	45.1	395	66	52	55	50	51	208	104	162		239
1293	83	63	19	2	1	20	1	0	6	0	2	23	1	211	0	0	10	200	4.98	2.00503	0	0	0	1	269	161	0	533.733	206.2	0	1	2720	0	1	-1.0888	9	71	45	366	43	46	33	50	51	180	90	161	0.945	238
1294	83	151	22	0	0	9	0	0	14	1	0	0	0	285	0	0	10		0	5.375	0	0	0	0	257	165				1	1	2850	1	1	0.0312	8	73.05	44	391	48	41	49	55	42	187	94	165	1.005	239
1295	83	55	28	0	0	13	0	0	9	0	0	14	1	205	1	1	12	1000	3.78	1.30943	0	0	0	0	283	161	0	578.892	215.7	0	1	3370	0	1	-0.1785	7.85	69	46	368	44	61	55	60	62	238	119	161	0.815	243
1296	83	65	30	0	0	17	1	0	20	1	0	3	0	340	0	1	13		0	0	0	0	0	0	280	162	0	575.279	207.3			3515	0	1	0.3321	11.6	74.5	46.5	370	43	46	55	55	51	207	104	162	0.64	244
1297	83	157	20	1	0	22	1	0	9	0	0	0	0	240	0	0	10		6.34	6.66942	0	0	0	1	275					0	0	2815	0	1	-1.1785	9.1	76.5	49.35	368	43	38	39	40	42	159	80			239
1298	83	96	33	0	0	14	1	0	14	1	0	8	0	386	0	1	8	1200	6.7	0.241509	0	0	0	1	282	163				0	1	3445	0	2	0.3872	11.3	75.5	45.5	367	37	46	39	50	51	186	93	163		240
1299	83	122	30	0	0	5	0	0	1	0	0	12	0	260	1	1	12	1666.67	0	0	0	0	0	0	278	157	0	506.619	203.4	0	1	2940	0	1	-1.0336	8.4	74.45	45	366	48	34	28	50	46	158	80	157	0.855
1300	83	83	16	2	1	21	1	2	18	1	0	10	0	203.5		1	8	1000	4.78	3.27303	1	0	0	0	282	161	1	456.44	192.3			2620	0	2	-1.7815	8.1	70.55	42.75	369	37	46	49	55	51	201	100	161	1.165	241
1301	83	97	19	0	0	11	0	0	0	0	0	5	0	290	0	0	12	1500	33.59	0.694581	0	0	0	0	293					0	1	3120	0	2	-0.8695	10.35	74.1	47	368	78	41	55	55	46	197	98			241
1302	83	63	29	0	0	15	1	0	15	1	0	15	1	310	1	1	12	1250	2.68	0	0	0	0	0	287	154	0	511.4	194.1			3855	0	1	0.8312	10.8	76.1	46.45	367	48	46	39	55	51	191	95	154	0.72	245
1303	83	123	17	0	0	13	0	0	5	0	0	4	0	230		1	11	250	14.97	2.35049	0	0	0	0	272	159			207.6	0	0	3200	0	1	-0.041	11.6	75.7	47.3	368	43	52	49	50	51	202	101	159
1304	83	102	26	0	0	7	0	0	6	0	0	0	0	265	1	1	11	1000	0.4	0	0	0	0	0	296	162	0	609.587	211.6	0	1	4570	0	1	2.0397	12.9	77.55	49.15	367	43	52	55	55	51	213	107	162	0.925	239
1305	83	63	33	0	0	18	1	0	16	1	2	19	1	340	1	2	12	1000	0	2.08553	0	0	0	0	290							3060	0	2	-0.93	9	72.2	47	370	48	34	55	50	51	190	95			238
1306	83	147	21	2	1	11	1	0	15	1	0	13	0	255		0	9		5.77	0	1	0	0	0	281					0	1	3490	0	1	0.2129	11	76.4	48	366	57	41	44	44	46	175	88			262
1307	83	133	31	0	0	11	0	0	10	0	0	0	0	281.5	1	0	12	1500	1.46	0	0	0	0	0	272	161	0	585.091	211.6	0	0	3630	0	1	0.9753	10.5	74	49.1	377	43	52	39	50	51	192	96	161
1308	83	164	32	0	0	12	0	0	2	0	0	0	0	359	1	4	10	400	3.12	16.4132	0	0	0	1	269							3310	0	1	0.3938	8.9	73.9	46.45	369	43	46	55	50	51	202	101			244
1309	83	108	25	0	0	14	1	0	4	0	0	11	0	300	1	0	12	3000	10.6	3.78247	0	0	0	1	278	161			207.9	0	0	3270	0	1	-0.1864	9.4	72.65	45.5	379	37	52	74	50	46	222	111	161		241
1310	83	106	16	2	1	14	1	2	15	1	0	12	0	269		0	8		0	0	0	0	0	1	271	161						2990	0	1	-0.5167	10.1	75.1	47	370	37	46	39	55	46	186	93	161	1.295	239
1311	83	90	18	0	0	10	0	0	8	0	0	5	0	250	0	0	10		0	3.05455	0	0	0	1	279	159				0	1	2830	0	1	-1.3615	8.1	71.5	45.5	367	37	41	44	55	51	191	95	159	0.66	241
1312	83	146	27	0	0	15	1	0	2	0	0	3	0	350	1	0	13	833.333	0	0	0	0	0	0	280	163			213.2	0	0	3600	0	2	0.8259	10.7	77	47.6	366	43	52	60	50	51	213	107	163	0.68
1313	83	142	19	1	0	13	1	0	12	0	0	10	0	240	1	0	10	428.571	9.31	1.92958	0	0	0	1	263	162			216.5	0	0	2610	0	1	-0.9896	8.3	71.15	45.5	378	43	34	39	50	42	165	83	162	0.79	242
1314	83	165	22	0	0	15	1	0	9	0	0	4	0	295.5	0	1	12		9.88	0	0	0	0	0	280					0	1	2780	0	2	-1.2809	8.2	69.05	46.25	367	37	52	33	55	51	191	95
1315	83	111	21	0	0	4	0	0	4	0	1	10	1	315.5	0	0	12		3.32	0	0	0	0	0	291	158			198.4	0	1	3520	0	1	-0.1461	10.4	77.5	46	373	62	60	49	50	51	210	105	158	1.005	242
1316	83	70	19	0	0	12	0	0	9	0	0	0	0	210	0	0	12		21.8	3.60559	0	0	0	1	274					0	0	2640	0	2	-1.3668	8.9	74.95	46	367		41								244
1317	83	123	26	2	1	19	1	0	17	1	0	22	1	245	0	2	10	1200	1.55	0	1	0	0	1	208	161			187.8			790	1	2	-2.3829	8	70.7	45.35	440	37	41	44	44	46	175	88	161	2.045
1318	83	92	20	0	0	3	0	0	2	0	0	0	0	261	1	0	13	2000	6.81	0	0	0	0	0	273					0	1	3200	0	1	-0.0964	8.7	74.5	46.2	368	37	46	60	55	51	212	106			245
1319	83	139	20	1	0	11	1	0	13	0	0	12	0	224		0	10		0	0	1	0	0	0	278	161			199.9			2930	0	2	-0.7833	7.8	68.7	44.3	366	37	46	49	50	51	196	98	161	0.715	240
1320	83	148	26	0	0	8	0	0	11	0	1	18	1	250	0	0	10	2500	0.14	0	0	0	0	0	270	161	0	602.293	204.3	0	1	2535	0	1	-1.5926	10.1	72.55	46	368	78	38	49	50	46	183	92	161	0.795	241
1321	83	131	27	0	0	14	1	0	10	0	0	0	0	261	0	0	13	1000	3.1	0	0	0	0	0	282	161	0	553.319	200.7	0	0	3930	0	2	1.4846	8.7	74	47.25	386	43	46		50	46			161	0.8	243
1322	83	73	31	0	0	12	0	0	17	1	0	4	0	321	0	2	9	750	10.47	11.7152	0	0	0	1	252	163	0	614.714	215.5			2220	1	2	-1.0593	10.8	75.05	47	395	48	46	49	55	51	201	100	163	0.97
1323	83	93	37	0	0	9	0	0	6	0	0	14	1	270	0	1	12		1.32	3.46281	0	0	0	0	233					1	0	2870	1	1	1.8368	14.3	79.6	48.7	414	66	46	49	50	57	202	101
1324	83	141	23	0	0	3	0	0	2	0	0	2	0	245	0	0	11		0.7	0.796748	0	0	0	0	281	163	0	580.163	203.6	0	1	2890	0	2	-1.0308	9.6	74.6	46.4	366	78	41	44	44	46	175	88	163	0.97	238
1325	83	126	16	1	0	16	1	0	13	0	0	6	0	249		0	9		0	0.805164	1	0	0	0	279	161			200.4	0	0	3550	0	2	0.7513	11.6	77.2	46	366	57	52	65	60	51	228	114	161	0.985	243
1326	83	130	23	0	0	11	0	0	13	0	0	14	1	324	1	0	13		5.74	0.152727	0	0	0	0	275	157	0	514.736	202.8	0	0	2490	0	1	-1.9745	8.2	73	47	369	37	46	39	44	42	171	86	157	0.995	242
1327	83	75	22	0	0	9	0	0	7	0	0	14	1	410	0	0	11	750	0	0	0	0	0	0	271	158				0	1	2500	0	1	-1.7435	9.65	74	46	367	43	41	33	44	51	169	85	158		240
1328	83	60	18	0	0	12	0	0	18	1	0	9	0	244	0	0	11		31.44	3.23355	0	0	0	1	264	160	0	610.026	203.9	0	1	2810	0	1	-0.5441	10.9	75.45	47	366	37	46	49	50	51	196	98	160	0.805	238
1329	83	124	24	0	0	14	1	0	13	0	0	3	0	320	0	1	13	1666.67	0	0	0	0	0	0	279	158			203.2	0	1	3510	0	1	0.3553	12.65	78.7	45.2	379	57	41	44	55	51	191	95	158	0.675	243
1330	83	143	19	0	0	14	1	2	20	1	0	5	0	210	0	0	8		0.31	3.3719	1	0	0	0	273							2900	0	2	-0.6075	8.7	71.3	45.05	367	37	46	39	55	46	186	93			240
1331	83	106	27	3	1	26	1	0	18	1	0	21	1	260	0	1	7		28.23	8.07851	0	0	0	0	231					0	0	1270	1	1	-1.6822	8.9	73.5	44.6	417	43	46	39	55	51	191	95
1332	83	138	17	0	0	16	1	0	10	0	0	1	0	255		0	9	600	0	0	0	0	0	1	256	162						2510	1	1	-0.7555	12.5	76.5	47.5	391	31	38	39	50	51	178	89	162	1.46	241
1333	83	74	30	0	0	19	1	2	23	1	0	11	0	252	0	1	12	1250	0	1.45988	0	0	0	0	294	154	0	509.94	190			4075	0	1	1.0783	11.2	80	46.5	368	78	57	65	50	51	223	112	154	0.68	242
1334	83	138	32	0	0	11	0	0	2	0	0	19	1	270	1	1	10		9.84	0	0	0	0	1	265	160	0	541.125	199.9	0	0	3200	0	1	0.3625	10.8	74	47.3	369	37	41	49	44	46	180	90	160	0.65	247
1335	83	148	16	0	0	9	0	0	13	0	0	10	0	219.5		0	10		0.87	0	1	0	0	0	277	167	0	620.586	213.4			3730	0	2	1.2488	9.8	74.1	48	368	62	46	44	55	42	187	94	167	0.88	245
1336	83	155	37	1	0	21	1	2	19	1	2	23	1	270	1	3	11	1200	145.61	1.79752	0	0	0	0	273					0	1	2710	0	1	-1.3442	7.65	71.2	46.65	368	37	41	60	55	51	207	104			239
1337	83	56	18	0	0	14	1	0	14	1	1	15	1	285		0	12	357.143	2.03	0.135768	0	0	0	1	286	163	0	566.868	203.5			3470	0	2	0.2804	9.2	74	44.5	366	78	41	49	50	46	186	93	163	0.665	239
1338	83	146	17	0	0	14	1	0	0	0	0	14	1	295		0	12	2000	1.4	0	0	0	0	0	280	161			206.7	0	1	3210	0	1	-0.4417	9.8	77	46.2	387	62	41	39	44	51	175	88	161	0.555	240
1339	83	149	34	0	0	5	0	0	3	0	0	12	0	325	1	2	7	1250	3.41	0	0	0	0	0	275	165	0	594.637	207.5	0	0	3390	0	1	0.2641	9.8	72.9	46.5	377	57	46	39	44	46	175	88	165	0.655	242
1340	83	148	17	0	0	6	0	0	11	0	0	19	1	239		1	5	222.222	0	2.84615	0	0	0	0	280					0	0	3740	0	1	0.8479	9.1	73.4	45.15	365	37	46	39	50	46	181	91			241
1341	83	145	16	0	0	17	1	0	11	0	0	10	0	280		0	9	1500	0	0	0	0	0	0	268	158	0	482.062	200.3			3150	0	2	0.3285	9.2	76.2	47.5	381	48	46	39	55	51	191	95	158	0.97	251
1342	83	52	28	0	0	5	0	0	12	0	0	19	1	390	0	3	8	1200	13.12	0	0	0	0	1	260	160	0	512.885	201.3	0	1	3080	0	1	0.3859	8.3	72.35	43.5	366	37	46	49	50	42	187	94	160		256
1343	83	60	18	0	0	9	0	0	14	1	0	9	0	292.5		0	10		0	0	0	0	0	1	289	161	1	448.984	185			2850	0	2	-1.4499	8	70.25	45	366	43			40	46			161	0.73	252
1344	83	97	26	0	0	11	0	0	11	0	0	14	1	270	0	0	10		7.16	0	0	0	0	0	261	153	0	465.278	195.5	1	1	2690	0	2	-0.4355	8.9	72.1	44.5	380	37	46	55	50	51	202	101	153	0.9	242
1345	83	94	23	0	0	19	1	0	8	0	0	5	0	275	0	1	10	1666.67	0	0	0	0	0	0	271	163	0	552.639	208.1	0	1	3170	0	1	-0.0594	10.2	74.45	47	366	48	46	39	50	42	177	89	163	0.63	239
1346	83	124	18	0	0	6	0	0	7	0	0	6	0	252.5		0	12	1250	31.53	1.11312	1	0	0	0	270	159	0	591.158	215.5			3160	0	1	-0.0272	11.1	75.7	48.5	366	48	46	55	50	46	197	98	159	1.11	239
1347	83	103	20	0	0	9	0	0	9	0	0	0	0	234.5	1	0	12	857.143	0	0.951754	0	0	0	0	283	167	0	602.708	213.2	0	1	3230	0	2	-0.2067	10.9	78.1	47.2	369	43	52	60	50	57	219	110	167	1.21	242
1348	83	79	22	0	0	6	0	0	12	0	0	10	0	233	1	0	12	800	1.35	0.229885	1	0	0	0	266	140	0	308.248	163.8	0	0	2690	0	1	-0.9802	9.2	73.05	44	366	43	38	49	50	46	183	92	140	1.405	241
1349	83	116	35	0	0	18	1	1	18	1	1	18	1	233	0	2	6		0	2.00621	0	0	0	0	265	159	0	487.209	193			2270	0	2	-1.8422	6.5	69.15	43.45	367	57	52	33	50	51	186	93	159	0.91	241
1350	83	81	27	0	0	15	1	0	3	0	0	3	0	286	0	1	12	1666.67	1.68	0	0	0	0	0	277	160	0	503.706	196.1	0	1	2630	0	2	-1.54	7.1	69	44.5	373	73	57	44	50	46	197	98	160	0.77	246
1351	83	162	17	0	0	11	0	0	17	1	0	14	1	271		0	9		18.99	0.168527	1	0	0	0	279					0	0	3310	0	1	-0.1361	10.6	77.9	47.35	367	37	52	39	55	51	197	98			243
1352	83	167	20	3	1	18	1	3	19	1	2	23	1	229	0	1	9		0	0	1	0	0	0	278					0	1	2640	0	2	-1.5599	8.8	70	44.6	366	37	46	49	55	51	201	100			248
1353	83	49	30	0	0	10	0	0	13	0	0	12	0	340	0	1	10	750	0	0	0	0	0	0	269	161	0	610.685	203.5	0	0	2850	0	1	-0.7571	8.4	72.5	45.2	366	57	46	44	50	51	191	95	161	0.755
1354	83	103	28	0	0	4	0	0	0	0	0	4	0	250	0	1	10	2000	18.67	4.49013	0	0	0	0	265	166						2800	0	1	-0.6348	9.4	72.65	47.1	367	37	46	39	50	46	181	91	166	0.71	240
1355	83	50	19	0	0	15	1	0	0	0	0	15	1	252		0	11		0.85	1.14919	0	0	1	1	282	154	0	472.025	206.6	0	0	3380	0	2	0.2156	9.6	75.05	48.5	367	37	52	44	50	51	197	98	154	0.905	250
1356	83	105	37	0	0	11	0	0	6	0	1	12	1	233	0	1	8	1000	9.52	3	0	0	0	0	251	161				1	1	1830	1	2	-2.0374	9.3	73.2	45.5	399	43	38	33	40	37	148	75	161	0.925	244
1357	83	93	22	2	1	19	1	0	11	0	0	13	0	318.5	1	0	11		0	0	0	0	0	0	270	161	0	540.755	191.3			2350	0	2	-1.9151	8.5	70	45.1	367	37	31	28	40	42	141	72	161	0.765	241
1358	83	148	33	0	0	7	0	0	5	0	0	4	0	270.5	0	1	12	666.667	3.17	1.63529	0	0	0	0	281					0	1	3145	0	1	-0.6467	9.65	74.5	47	368	37	57	55	44	46	202	101			238
1359	83	102	20	0	0	19	1	0	2	0	0	0	0	298	1	0	12	1333.33	2.11	0.515873	0	0	0	0	282							3080	0	2	-0.5622	8.9	73.5	44	367	43	46	55	50	51	202	101
1360	83	144	20	1	0	21	1	0	19	1	0	13	0	340	0	0	12	857.143	0	0	0	0	0	1	258	164				0	1	3030	1	2	0.654	9.7	71.4	44.3	388	62	52	44	55	51	202	101	164		241
1361	83	78	30	0	0	16	1	0	6	0	0	9	0	317	1	1	12	2000	2.12	0	0	0	0	0	277	154	0	466.632	188.6	0	1	3495	0	2	0.7214	8.6	74.2	45.7	366	73	41	44	50	46	181	91	154	1.15	259
1362	83	119	18	0	0	16	1	2	15	1	0	7	0	255	1	0	9	500	0	3.06908	0	0	0	0	277	161	0	574.391	210.5	0	1	3720	0	2	1.2265	10.3	74.7	47	367	48	52	55	50	51	208	104	161	0.725	241
1363	83	91	23	0	0	14	1	2	20	1	0	14	1	257	0	1	8	444.444	31.79	0.655229	1	0	0	0	278	153	0	450.255	190.2	0	1	2970	0	1	-0.957	9.8	72.45	46.8	366	43	41	44	44	51	180	90	153	1.035	239
1364	83	99	24	0	0	10	0	0	0	0	0	7	0	260	0	0	12	2000	6.08	0.452899	0	0	0	0	291					0	1	3500	0	2	0.181	10.5	76.4	46.7	372	66	46		50	51					261
1365	83	79	26	0	0	12	0	0	0	0	0	7	0	195	1	0	11	5000	0	0	0	0	0	1	284	159	0	482.805	204.1			3290	0	2	-0.0926	8.9	71.5	49.15	367	31	38	39	50	37	164	82	159	0.76	250
1366	83	64	28	0	0	7	0	0	4	0	0	6	0	250	0	1	11		2.75	5.07237	0	0	0	0	270	162	0	544.896	196.9	0	0	2790	0	2	-0.7392	8.4	69.5	43.6	367	37	46	44	50	51	191	95	162	0.46	246
1367	83	155	18	0	0	0	0	0	6	0	0	14	1	260		0	11		5.36	0	0	0	0	0	179							640	1	2	-0.7669	8.2	69	43.2	466	43	38	49	50	51	188	94
1368	83	141	38	0	0	5	0	0	4	0	0	6	0	310	1	3	13	1000	0	0.806391	1	0	0	0	282	162	0	556.469	194.4			3430	0	2	0.3385	10.3	75.4	45	368	53	52	65	50	62	229	115	162	1.335	244
1369	83	111	28	0	0	18	1	0	14	1	0	14	1	310.5	0	4	9		0	0	0	0	0	0	275	153	0	457.279	193.8			3560	0	1	0.6668	11.4	78.7	46	366	57	41	44	50	51	186	93	153	1.655
1370	83	144	31	0	0	11	0	0	4	0	0	12	0	332.5	1	1	12	666.667	1.02	6.17014	0	0	0	1	278	166	0	628.537	220.1			3350	0	1	0.0141	9.2	73.95	47.5	367	53	34	39	50	51	174	87	166	0.92	248
1371	83	87	18	2	1	22	1	0	0	0	0	0	0	294.5	0	1	9	1333.33	32.59	9.08553	0	0	0	0	273	153	0	456.939	192.3	0	1	2920	0	2	-0.553	9.1	75.65	44.95	368	73	41	55	50	46	192	96	153		244
1372	83	112	26	0	0	2	0	0	17	1	0	12	0	340	0	1	11	1500	2.56	0.546099	0	0	0	0	282	159	0	534.969	202			3180	0	2	-0.2953	9.55	72.5	46.35	368	43	52	44	50	51	197	98	159		250
1373	83	84	18	0	0	16	1	0	0	0	0	0	0	245	0	0	12		38.24	0	0	0	0	0	267	154	0	535.02	206.1			3170	0	1	0.1719	10	75.45	47	378	62	41	49	50	51	191	95	154	0.615	245
1374	83	145	28	0	0	16	1	0	16	1	0	0	0	280.5	1	2	11	500	0	0	0	0	0	0	288					0	1	2830	0	2	-1.4673	8.4	74.5	44	373	57	52	44	50	51	197	98
1375	83	84	23	0	0	15	1	0	10	0	0	9	0	194	1	1	9		0	5.18421	1	0	0	0	248	158	0	525.805	199.8	1	1	2250	1	2	-0.6264	6.9	70.15	44	399	37	46	33	50	46	175	88	158	0.94	242
1376	83	98	33	0	0	15	1	0	0	0	0	0	0	332	1	1	12	800	42.16	6.53289	0	0	0	0	267	154						3150	0	2	0.3857	9.4	71.3	46.5	366	48	46	55	50	42	193	96	154	0.55	259
1377	83	116	34	0	0	14	1	0	0	0	0	7	0	307	1	2	13	1250	0	4.96053	0	0	0	0	290	157	0	486.485	195.9			3160	0	1	-1.0326	11.2	77.4	47	371	48	46	39	50	51	186	93	157	0.81	249
1378	83	76	36	2	1	13	1	0	12	0	0	14	1	290.5	1	2	9	1500	0	5.80992	0	0	0	0	258	154	0	509.782	203	0	0	3500	1	2	1.7348	8.9	70.35	47	393	43	46	55	50	57	208	104	154	0.4
1379	83	130	20	0	0	10	0	0	9	0	0	8	0	250.5	0	0	12		11.21	1.33221	0	0	0	1	280	157	0	514.631	197.4			4170	0	1	1.7725	9.7	75.45	46.75	373	78	52	49	50	51	202	101	157	0.765	255
1380	83	158	23	0	0	12	0	0	9	0	0	7	0	199	0	0	13	1000	0.78	0	0	0	0	0	285	164	0	592.17	217.2	0	1	3480	0	1	0.0066	11	75.3	47	367	73	46	49	50	51	196	98	164	1.03	239
1381	83	65	20	0	0	15	1	0	16	1	0	6	0	255	0	1	10		0	0	0	0	0	0	269	154	0	483.953	200	0	0	2900	0	2	-0.3794	8.3	72.6	46	369	43	41	28	50	46	165	83	154	0.42	240
1382	83	60	18	0	0	16	1	0	22	1	0	18	1	234	0	0	8		5.08	4.16447	1	0	0	0	267	148	0	478.205	188.4			3350	0	1	0.6001	11.8	77.7	47	367	48	41	44	50	51	186	93	148	0.985	262
1383	83	66	24	0	0	8	0	0	2	0	0	9	0	390	1	0	12	2500	0.14	0.842657	0	0	0	0	293							3080	0	2	-0.9759	9.6	73	43.75	371	37	52	33	50	33	168	84			265
1384	83	68	24	0	0	19	1	0	18	1	0	11	0	339.5	0	0	11	3000	5.43	0	0	0	0	1	273					0	0	4355	0	1	2.4017	12.3	82.05	48.75	387	66	41	44	44	51	180	90
1385	83	130	19	0	0	8	0	0	0	0	2	16	1	245	0	0	10	1000	0	4.40278	0	0	0	1	282	152	0	446.823	191.5			3350	0	1	-0.1818	12.5	78.4	48	366	66	46	39	50	51	186	93	152	1.12	250
1386	83	136	28	0	0	6	0	0	18	1	0	0	0	270	1	2	10	1200	0	0	0	0	0	0	281	159	0	562.893	207.2	0	1	3060	0	2	-0.5716	13.2	78	49	367	48	46	49	50	51	196	98	159	0.945	253
1387	83	89	23	0	0	14	1	0	23	1	0	0	0	267	1	0	10	1000	11.26	0	0	0	0	0	287	156	0	529.285	204.7	0	1	3560	0	1	0.1182	8.8	70.05	48.3	368	78	52	44	50	46	192	96	156	0.775
1388	83	140	21	0	0	8	0	0	0	0	0	6	0	310	0	0	13		29.96	0.441176	0	0	0	0	280	163	0	530.613	209.8			3100	0	1	-0.7256	8.2	73.5	46.75	371	48	41	55	50	42	188	94	163	0.815	243
1389	83	116	17	0	0	16	1	0	12	0	0	8	0	224		0	9		0	3.33129	1	0	0	1	274	155	0	474.712	194.4			3340	0	1	0.1949	9.6	73.9	47.45	368	43	52	49	50	51	202	101	155	1.18	253
1390	83	99	31	0	0	10	0	0	15	1	0	5	0	375.5	1	1	12	1000	0	0	0	0	0	1	268	155	0	500.051	192.2	0	1	2530	0	2	-1.3321	9.3	74	45.5	376	43	52	49	50	51	202	101	155	0.605	253
1391	83	102	18	0	0	12	0	2	22	1	0	19	1	210.5	0	0	11		14.79	1.80921	1	0	0	0	282	159	0	507.664	204.1	0	0	3320	0	2	0.0658	6.4	64.5	43	372	20	38	33	35	25	131	68	159	0.685	241
1392	83	133	22	0	0	17	1	0	0	0	0	16	1		0	0	13	1500	0	0	0	0	0	0	283	162	0	527.822	199.9	0	1	3540	0	1	0.2431	9.5	75.3	45.2	366	48	46	49	50	51	196	98	162	1.02	254
1393	83	156	20	0	0	18	1	0	10	0	0	7	0	240	0	0	10		0	0	0	0	0	0	278	163	0	562.768	213.6	0	1	2740	0	2	-1.2961	8.4	69	45.5	367	37	34	39	44	51	168	84	163	0.725	252
1394	83	127	22	0	0	15	1	0	13	0	0	10	0	295	1	0	13	1200	4.62	0.582707	0	0	0	0	284	157	0	501.213	200.6	0	1	3360	0	1	-0.2506	11	74.1	47	368	66	52	44	50	57	203	101	157	1.085	260
1395	83	98	17	0	0	9	0	0	15	1	0	9	0	219		0	9	200	17.91	6.375	1	0	0	0	260	156	0	517.09	201.5	0	1	2650	0	1	-0.6839	8.1	69.2	43.7	376	37	41	28	40	42	151	77	156	1.05	245
1396	83	90	18	2	1	19	1	2	19	1	0	5	0	303.5	0	0	10		9.36	1.80387	1	0	0	0	272	159	0	520.971	200.2	0	1	2990	0	2	-0.3086	9.8	75.3	46.4	373	78	52	39	50	51	192	96	159	0.93
1397	83	132	37	0	0	5	0	0	0	0	0	5	0	312	1	2	11	1500	0	16.4101	0	0	0	0	284	154	0	426.968	184.6			2930	0	1	-1.3515	8.4	73.15	47	366	53	38	44	50	51	183	92	154	1.375	245
1398	83	161	37	1	0	17	1	2	20	1	2	24	1	290	0	5	11	666.667	0	6.48936	1	0	0	0	231	165	0	579.655	214.2			1500	1	2	-1.016	7.2	70	45.4	417	31	41	39	44	33	157	79	165	1.495
1399	83	97	19	0	0	12	0	0	13	0	0	13	0	340	0	0	12		0	0.494565	0	0	0	0	276	163	0	550.586	201.5			3060	0	2	-0.3327	8.2	70.45	45.5	373	43	52	55	50	51	208	104	163	0.79	266
1400	83	63	35	0	0	5	0	0	13	0	0	13	0	350	1	1	12	2000	0	0	0	0	0	0	274					0	0	2990	0	1	-0.6891	11	75.6	49.5	368	53	57	49	50	51	207	104			256
1401	83	111	26	0	0	8	0	0	10	0	0	10	0	287	1	1	9	600	0.7	0.733333	0	0	0	0	290	157	0	468.358	190.1	0	1	3660	0	2	0.5976	10.2	73.5	45	372	43	46	49	50	46	191	95	157	0.535
1402	83	49	28	0	0	10	0	0	1	0	0	12	0	210	0	0	10	1200	0.5	4	0	0	0	0	194	150	0	415.554	187.1	1	1	900	1	2	-0.4271	8.5	75.4	45.05	454	37	52	55	55	51	213	107	150	1.035
1403	83	120	28	0	0	18	1	0	16	1	0	17	1	208	0	1	8	750	0	9.6875	0	0	0	0	278	159	0	467.108	196	0	1	2830	0	1	-1.3111	7.65	69.5	46	374	43	38	44	50	46	178	89	159	0.92	246
1404	83	108	22	0	0	12	0	0	17	1	0	9	0	280.5	0	2	9		19.92	6.63487	0	0	0	0	287	154	0	469.421	192.6			4145	0	2	1.7725	10.5	74.7	46.1	367	57	41	39	50	57	187	94	154	0.665	243
1405	83	156	20	0	0	9	0	0	0	0	2	11	1	247		0	9	750	62.6	0	1	0	0	0	272					1	1	2840	0	1	-0.9602	9.3	74.5	46.1	366	73		49	50	51					246
1406	83	57	28	2	1	22	1	2	24	1	2	23	1	259	0	0	11	500	0	1.6129	1	0	0	0	271					0	0	4130	0	1	2.06	7.7	69.5	46.2	373	20	46	55	50	51	202	101			251
1407	83	93	21	0	0	11	0	0	6	0	0	0	0	245	1	0	12	1000	79.1	1.20965	0	0	0	0	285					0	0	3830	0	1	0.8419	11	78.3	47.6	366	78	52	60	50	57	219	110
1408	83	120	22	0	0	16	1	0	13	0	0	16	1	240	0	1	8	1000	0	2.94408	0	0	0	0	278	162	0	556.327	210.9	0	1	3140	0	1	-0.5193	8.7	72.7	45.5	371	53	52	65	55	42	214	107	162	0.895	253
1409	83	105	20	0	0	12	0	0	16	1	0	9	0	240	0	0	9		32.56	4.69408	1	0	0	1	268	156	0	448.572	192.8			2450	0	2	-1.5461	8.7	71	46.5	369	62	52	44	50	51	197	98	156	0.98	258
1410	83	100	27	0	0	11	0	0	19	1	0	19	1	270	0	2	8		10.34	2.57237	0	0	0	0	283	164	0	483.274	199.7	0	1	3770	0	2	1.0958	7.85	71	44.4	369	78	52	49	50	57	208	104	164	0.905	267
1411	83	140	25	1	0	15	1	0	0	0	0	16	1	346	1	2	11		0	8.39855	0	0	0	0	283	156	0	473.527	198.9	0	1	3130	0	2	-0.4713	8.8	72.1	45.25	388	48	46	44	50	51	191	95	156	1.39	240
1412	83	60	19	0	0	11	0	0	12	0	0	6	0	231	0	0	9	750	9.36	3.88158	1	0	0	0	280	150	0	414.367	189.8	0	0	3010	0	1	-0.9571	9.8	72.4	46.2	383	78	46	55	44	51	196	98	150	0.74	248
1413	83	117	33	0	0	4	0	0	4	0	0	6	0	250	1	1	13	1500	9.51	0	0	0	0	0	289	162	0	657.067	209.3	0	1	3140	0	1	-1.0417	9.2	75.35	46	366	53	52	49	50	57	208	104	162	0.92
1414	83	136	21	0	0	15	1	0	10	0	0	8	0	243	1	0	12	1500	0	0	0	0	0	0	270							3750	0	1	1.3373	10.8	79.2	47	394	71	40	44	44	51	179	90
1415	83	84	31	0	0	18	1	0	8	0	0	4	0	340	0	1	8	250	14.88	0.00591716	1	0	0	0	203	154	1	355.72	174.9	0	1	970	1	2	-0.868	5.8	64.7	42.2	443	37	41	33	44	37	155	78	154	1.535
1416	83	80	39	0	0	11	0	0	17	1	0	10	0	286	1	0	11	1000	0	0	0	0	0	0	283	162	0	498.367	197.7	0	1	2640	0	1	-2.0007	8.1	73	44.5	369	48	46	44	44	51	185	93	162	1.665	253
1417	83	115	22	0	0	7	0	0	6	0	0	8	0	310	1	0	12	3000	15.64	2.34524	0	0	0	0	291	156	0	503.144	200.6	0	0	3040	0	1	-1.3766	11.75	76.1	48.5	367	78	46	39	50	51	186	93	156	1.275	263
1418	83	130	32	0	0	11	0	0	16	1	0	14	1	230	0	0	9	1500	109	11.8278	0	0	0	0	256	159	0	480.95	195.6			1360	1	1	-3.2614	7	67.8	44	400	37	41	33	50	51	175	88	159	0.97	253
1419	83	121	17	0	0	2	0	0	10	0	0	10	0	260		0	8	1500	11.33	0	0	0	0	0	277	156	0	462.634	183.7	0	1	2950	0	2	-0.6799	7.7	70.1	43	366	48	57	33	50	51	191	95	156	0.95	258
1420	83	113	16	2	1	22	1	2	18	1	2	18	1	220.5		0	8	285.714	0	2.16447	0	0	0	0	274	166	0	562.014	206.7	0	0	3050	0	2	-0.2563	9.2	74	46.2	366	78	41	49	50	46	186	93	166	1.04	260
1421	83	127	26	0	0	9	0	0	9	0	0	8	0	260	1	0	11	1333.33	13.1	0	0	0	0	0	285	153	0	455.394	186.9	0	0	3270	0	1	-0.5284	9.8	75	47.4	366	53	46	49	55	57	207	104	153	1.045	239
1422	83	73	26	0	0	8	0	0	10	0	0	9	0	282	0	0	10		3.82	0	0	0	0	0	263	156	0	439.312	184.3	0	0	2975	0	2	0.2006	8.6	74.4	46	393	66	60	55	50	51	216	108	156	0.545	243
1423	83	78	26	0	0	9	0	0	11	0	0	0	0	230	1	0	12	625	1.9	0	0	0	0	0	278	156	1	390.715	184.5	0	1	3200	0	2	-0.0625	7.9	72.2	44.8	367	78	57	60	50	51	218	109	156	1.025	259
1424	83	135	31	0	0	1	0	0	6	0	0	0	0	314	1	1	11	2000	0	0	0	0	0	0	278					0	1	3790	0	1	1.0496	11.3	75	47	370	43	46	60	44	46	196	98			247
1425	83	144	20	2	1	21	1	0	16	1	2	15	1	300.5	0	1	9	600	0	0	0	0	0	0	239	154	0	437.861	185			2120	1	2	-0.1194	9.5	74.3	45	431	43	46	60	50	57	213	107	154	0.965
1426	83	90	24	0	0	14	1	0	19	1	0	12	0	239.5	1	0	12	750	19.82	5.39803	0	0	0	0	292	152	0	435.047	190.7	0	1	1965	0	1	-3.5849	8.8	73	45.5	371	62	41	28	40	46	155	78	152	0.685	250
1427	83	130	18	0	0	14	1	0	7	0	0	10	0	254		1	8	333.333	10.31	3.95608	0	0	0	0	294	156	0	478.804	197.4			3820	0	2	0.8475	11.1	73.95	46.05	381	43	46	60	55	51	212	106	156	1.025	266
1428	83	149	20	0	0	11	0	0	8	0	0	7	0	227	0	0	10		12.37	0.583333	1	0	0	0	283	154	0	474.52	195.8	0	1	2760	0	2	-1.4611	8.3	69	46	370	53	46	55	50	51	202	101	154	1	247
1429	83	135	19	0	0	15	1	0	13	0	0	13	0	220	0	0	9		0	0	0	0	0	0	255	149						2690	1	1	-0.2236	11.4	78.35	46.1	391	78	41	33	44	46	164	82	149	1.165
1430	83	137	27	0	0	7	0	0	3	0	0	2	0	240	0	1	12		0.49	1.41727	0	0	0	0	288					0	0	3690	0	2	0.7339	9.95	74.55	45.5	371	43	46	44	50	57	197	98			265
1431	83	105	26	0	0	4	0	0	15	1	0	14	1	269.5	1	1	12	1000	5.08	1.10742	0	0	0	0	284	155	0	513.507	197.7	0	1	3280	0	1	-0.456	10.5	77.05	47	374	78	46	33	44	42	165	83	155	1.375	246
1432	83	75	16	0	0	8	0	0	18	1	0	9	0	248		0	8		2.28	0.919408	0	0	0	0	285	157	0	498.666	190.3	0	1	3330	0	2	-0.0302	8.6	72.4	46	368	73	46	49	55	51	201	100	157	1.135	255
1433	83	120	17	2	1	20	1	0	12	0	0	9	0	250		1	6	1666.67	0	4.3125	0	0	0	0	288	165	0	556.859	209.8	0	1	4080	0	1	1.285	11	76.15	46.6	367	37	46	39	50	46	181	91	165	0.665	251
1434	83	155	29	0	0	10	0	0	10	0	0	2	0	259.5	0	3	8	200	43.76	0	1	0	0	1	264							2610	0	2	-0.8625	7.2	68.8	44.2	370	37	52	44	50	51	197	98			250
1435	83	141	21	0	0	10	0	0	7	0	0	6	0	270.5	0	1	12		40.51	0	0	0	0	0	273							3100	0	1	-0.3498	8.25	68.1	46	370	53	38	39	35	46	158	80			262
1436	83	153	20	0	0	18	1	0	0	0	0	0	0	264	1	0	9	500	0	0	1	0	0	0	269	167	0	638.467	214.8	0	1	3110	0	2	0.1714	8.7	72.5	45.3	373	48	41	44	50	51	186	93	167	0.975	238
1437	83	59	34	0	0	6	0	0	6	0	0	1	0	290	0	2	10	750	0	0	0	1	0	1	262	155	0	514.956	204.8	0	1	3150	0	1	0.4259	11.1	75.55	47.9	369	62	46	39	50	51	186	93	155	0.79	246
1438	83	155	29	0	0	16	1	0	4	0	0	10	0	259.5	0	1	10	1000	0	0	0	0	0	0	265							2980	0	1	-0.1757	11.7	74.45	48	370	62	46	49	50	51	196	98			242
1439	83	88	19	0	0	10	0	0	14	1	0	14	1	215	0	0	9		15.79	4.2438	1	1	0	1	231	156	0	456.113	198.7			1510	1	1	-1.1039	10	76	46.3	421	48	41	39	50	51	181	91	156	1.545
1440	83	53	34	0	0	2	0	0	11	0	1	12	1	335	1	2	11	500	0	0	0	0	0	0	281	157	0	491.714	202.3	0	1	3310	0	1	-0.2351	9	75.3	45	374	37	46	44	50	42	182	91	157	1.145	240
1441	83	100	24	0	0	14	1	0	1	0	0	7	0	227	0	1	10	1250	15.42	3.98347	1	0	0	0	238	164	0	600.97	199			2060	1	2	-0.1829	9.35	72.3	46.2	410	37	46	44	50	57	197	98	164	0.685
1442	83	97	22	0	0	14	1	0	21	1	0	17	1	250	1	1	11		174.95	10.6809	0	0	0	0	265	159	0	526.036	204			2700	0	1	-0.8909	11.3	75.75	47.15	368	43	46	33	40				159	0.845	250
1443	83	140	26	0	0	10	0	0	13	0	0	4	0	270	0	2	10		0	1.69366	0	0	0	0	266	157	0	503.755	191.1			2750	0	2	-0.6051	10.3	74.45	44.5	368	53	52	39	55	57	203	101	157	0.835	248
1444	83	62	29	0	0	19	1	0	12	0	0	6	0	307.5	1	2	12	1200	1.92	0.00389105	0	0	0	0	267	157	0	528.261	205.3			3370	0	1	0.6466	9	75	46	389	57	46	49	50	46	191	95	157	0.65	264
1445	83	89	17	0	0	10	0	0	19	1	0	11	0	390		0	9		3.49	0.451327	1	0	1	1	227	155	0	422.371	193.8	1	1	1820	1	2	0.2657	7.2	69.1	43.8	423	57	46	55	50	51	202	101	155	1.295
1446	83	79	18	2	1	19	1	0	20	1	0	6	0	240	0	0	8		25.95	1.22727	0	0	0	0	238	149	0	394.397	178.7	0	0	2000	1	2	-0.3532	9.3	73.15	46	436	37	44	44	44	47	179	90	149	1.07
1447	83	60	29	0	0	9	0	0	7	0	2	18	1	366.5	1	2	13	1200	13.75	4.83882	0	0	0	1	285	151	0	443.434	192.1	1	1	2590	0	2	-1.9692	8.6	72.6	44.2	370	37	41	33	44	51	169	85	151	1.29	242
1448	83	92	28	0	0	8	0	0	8	0	0	13	0	233	1	1	10	2000	0	0	0	0	0	0	276	148	1	307.312	174.7	0	1	2590	0	2	-1.5973	8.5	69	44.6	367	37	41	39	44	51	175	88	148	1.21	246
1449	83	133	23	0	0	1	0	0	3	0	0	3	0	250	1	0	11	1000	0	0	0	0	0	0	285	160	0	487.3	196.1			2920	0	2	-1.1181	8.3	73.1	43.5	368	66	46	49	55	51	201	100	160	0.99
1450	83	98	26	0	0	20	1	0	8	0	0	6	0	260	1	0	12	1500	0	4.79934	0	0	0	0	275					0	0	3290	0	2	0.3076	10.8	78.75	46.3	368	62	52	55	50	51	208	104			247
1451	83	119	22	0	0	13	0	0	14	1	0	6	0	286	0	0	12	285.714	5.29	3.10596	0	0	0	0	290	155			185.1	0	1	3210	0	2	-0.5295	8.2	73	46	368	37	52	49	60	57	218	109	155	1	239
1452	83	51	21	2	1	21	1	0	15	1	0	10	0	240	1	0	12	666.667	5.19	0	0	0	0	0	276	155	0	472.561	197.8	0	1	2700	0	2	-1.3069	10.2	74	46	370	73	46	39	44	51	180	90	155	0.595	251
1453	83	116	20	0	0	14	1	0	10	0	0	11	0	221	0	0	10		56.52	3.58446	1	0	0	0	280	158	0	470.834	192.7	0	0	2500	0	2	-2.0014	7.5	68.3	44.4	374	78	52	49	50	51	202	101	158	0.94	240
1454	83	100	21	0	0	12	0	0	11	0	0	0	0	300	0	0	9	250	21.91	1.16212	0	0	0	0	292					0	0	3820	0	1	0.5494	10.8	75.55	47.5	390	57	41	49	50	46	186	93			248
1455	83	150	17	0	0	18	1	0	15	1	0	13	0	276		0	10	1500	0	0.609562	0	0	0	0	273	164	0	593.781	202.7	0	1	3390	0	2	0.6491	8.9	72.15	44	367	37							164	0.785	243
1456	83	68	32	0	0	7	0	0	4	0	0	5	0	370	0	3	9	857.143	3.48	0.972039	1	0	0	0	273	161	0	575.323	203.4	0	0	3370	0	1	0.3201	9.4	76.7	45.5	369	43	46	39	44	46	175	88	161	0.83	245
1457	83	98	17	0	0	12	0	2	14	1	3	23	1	240	0	0	9		0.06	3.92529	1	0	0	0	274	160	0	527.661	210.4	0	1	3400	0	1	0.3397	11.75	77	48.5	377	78	38	55	50	51	194	97	160	0.74	251
1458	83	78	20	2	1	16	1	0	20	1	3	25	1	287.5	0	0	12		30.96	19.3092	0	0	0	0	283	161	0	594.94	208.5			3030	0	2	-0.7402	8.7	72.4	45.5	369	48	46	55	50	46	197	98	161	0.705	259
1459	83	126	26	0	0	14	1	0	15	1	0	18	1	270	0	1	10	750	18.46	2.8629	1	0	0	0	279	157	0	476.32	201.6			2880	0	2	-0.9666	8.5	69.05	45	367	43	46	39	50	51	186	93	157	0.75
1460	83	76	35	0	0	19	1	0	11	0	0	0	0	344.5	1	2	8	1200	4.66	0	0	0	0	0	277	146	0	445.289	183.8	0	1	3160	0	2	-0.1183	10.65	77.65	47	367	73	41	33	50	51	175	88	146	0.815	245
1461	83	163	27	1	0	13	1	0	9	0	0	5	0	304	0	2	11	500	16.36	2.99174	0	0	0	0	275							3530	0	1	0.5969	10.2	76.5	47	371	37	46	44	50	46	186	93			246
1462	83	88	22	0	0	8	0	0	11	0	0	0	0	319	0	0	12	1500	0	0.185567	0	0	0	0	297	157			192.4	0	1	3420	0	1	-0.6342	11.2	78.2	46.5	367	78	46	49	55	51	201	100	157	0.855	248
1463	83	117	23	0	0	9	0	0	2	0	0	7	0	300	0	1	9		22.55	0	0	0	0	0	289	159	0	503.57	199.4	0	1	3770	0	2	0.885	11.3	77.6	45.5	369	78	52	49	50	51	202	101	159		243
1464	83	154	22	2	1	15	1	0	9	0	0	9	0	221.5	0	0	9	200	21.94	7.25591	0	0	0	0	257	159	0	583.299	201.9	0	0	2700	1	2	-0.1187	6.7	69.95	44.3	391	31	46	39	44	46	175	88	159	0.885	245
1465	83	81	34	0	0	5	0	0	3	0	0	2	0	407	0	2	13	800	0	6.13158	0	0	0	0	260	160	0	604.086	208.7			3400	0	2	1.3933	9.8	73.5	46.3	370	48	38	33	44	46	161	81	160	0.77	249
1466	83	98	34	0	0	10	0	0	8	0	0	7	0	315	1	3	7	1000	56.36	7.75329	1	0	0	0	274	150	0	474.966	187.5			2800	0	2	-0.9345	7.8	71.6	45	369	37	46	39	50	46	181	91	150	0.7	238
1467	83	150	27	0	0	17	1	0	12	0	0	11	0	295	1	1	11	1200	0	0	0	0	0	0	261					0	0	2810	0	2	-0.1098	9.5	76.2	45.65	386	78	52	49	55	57	213	107			241
1468	83	139	18	0	0	1	0	0	5	0	0	2	0	218		0	11		11.84	0	0	0	0	0	270	144	0	374.325	176.8	0	1	3580	0	2	1.2405	10.1	76.05	45.65	367	48	52	55	50	51	208	104	144	0.555	239
1469	83	95	24	0	0	16	1	0	15	1	0	11	0	280	0	1	10	1200	3.36	0.389394	0	0	0	0	264	156	0	469.651	192.8	0	1	2660	0	2	-0.7239	8.9	71.5	45.3	369	62	46	39	44	46	175	88	156	0.75	240
1470	83	82	19	0	0	15	1	0	10	0	1	13	1	327	0	0	11	666.667	0.82	2.47368	0	0	0	1	275	157	0	553.515	207.4	0	0	3560	0	2	0.9528	9	72.05	45	369	48	41	39	44	51	175	88	157	0.625	241
1471	83	128	17	2	1	19	1	0	18	1	0	6	0	245		0	9		0	0.136042	0	0	0	0	283	167	0	585.233	212.2			3080	0	2	-0.6054	9	71	44.5	369	57	46	49	50	51	196	98	167	0.67	246
1472	83	116	20	0	0	8	0	1	20	1	1	14	1	270	1	0	10	1000	15.74	1.86842	1	0	0	0	275	159	0	547.811	205.4	0	0	2980	0	1	-0.7704	10.6	75.2	47.45	367	78	52	49	50	46	197	98	159	0.865	240
1473	83	135	31	0	0	6	0	0	2	0	0	3	0	230	1	3	13	1000	5.93	0	0	0	0	0	241					0	0	2530	1	1	0.4766	9.7	75.6	50.2	416	78	46	44	50	51	191	95			239
1474	83	42	23	0	0	17	1	0	16	1	0	22	1	340	0	0	12		0	0	0	0	0	1	278	154	0	545.607	201.5			4180	0	1	1.8704	12.5	81.25	48.45	368	78	38	39	44	57	178	89	154	0.63	239
1475	83	77	32	3	1	22	1	0	18	1	2	25	1	420		4	8	666.667	3.49	5.03084	0	0	0	0	281	154	0	513.38	198	0	1	3560	0	1	0.3818	10.4	76.6	47.2	370	78	46	39	44	51	180	90	154	1.705	240
1476	83	143	23	0	0	17	1	0	18	1	0	16	1	250	0	0	12	285.714	16.31	3.46786	0	0	0	0	262	161	0	612.747	220.9	0	0	2440	0	2	-1.1984	8.5	72	44	377	37	46	33	55	51	185	93	161	0.75	241
1477	83	115	26	2	1	15	1	0	11	0	0	14	1	250	0	0	12		18.15	0	0	0	0	0	267	153	0	432.555	191	0	1	2750	0	2	-0.6682	10.7	74	45	367	43	46	39	40	46	171	86	153	0.995	240
[truncated: 2 more columns]

## Sheet: Exclusions
Exclusions Nuha data (7060 in study - 144 withdrawals)
multiple enrolments (only 1st enrolment included)		0-3
twin pregnancies		2020-05-04
those without mullens		2020-10-06
those with no doppler AND no placenta histology AND no birthweight Z-score		11-13
1477

## Sheet: CRP
F1 MCA PI	F1 UMBILICAL ARTERY PI	F1 CRP		F3 MCA PI	F3 UMBILICAL ARTERY PI	F3 CRP
	1.41			1.63	0.71	2.29577
1.25	0.99	1.26263		1.82	0.66	2.75758
1.58	1.42	1.11268			0.86
1.58	1.27	1.24409		1.73
1.44
1.63	1.07	1.52336		1.12	0.71	1.57746
				2.13	0.83	2.56627
1.51	1.45	1.04138		1.4	0.99	1.41414
	1.44			1.7	0.96	1.77083
1.78	1.41	1.26241		1.57	0.64	2.45312
1.49	1.38	1.07971
1.37	1.36	1.00735		1.89	1.03	1.83495
1.45				1.34	0.7	1.91429
1.77	1.31	1.35115		1.66	0.73	2.27397
1.64	1.23	1.33333		1.85	0.73	2.53425
1.89	1.19	1.58824		1.67	0.83	2.01205
1.62	1.37	1.18248		2.08	0.89	2.33708
1.85	1.19	1.55462		2.14	0.85	2.51765
1.87	1.14	1.64035		1.68	0.81	2.07407
1.61	1.48	1.08784		1.75	0.86	2.03488
1.56	1.21	1.28926		2.01	1.07	1.8785
				1.88	0.81	2.32099
1.78	1.14	1.5614		1.99	0.68	2.92647
1.33	1.35	0.985185		1.88	1.13	1.66372
2.51	1.19	2.10924		1.76	0.81	2.17284
1.75	1.12	1.5625		2.24	0.86	2.60465
1.55	1.09	1.42202		1.32	0.78	1.69231
1.39	1.38	1.00725
1.71	1.08	1.58333		2.24	0.74	3.02703
1.55	1	1.55		1.85	0.76	2.43421
1.53	1.42	1.07746
1.3	1.26	1.03175		1.76	0.91	1.93407
1.74	1.16	1.5		1.47	0.81	1.81481
1.71	1.36	1.25735		2.29	0.94	2.43617
1.64	1.18	1.38983		1.68	1.23	1.36585
1.97	0.92	2.1413		2.04	0.99	2.06061
1.93	1.34	1.4403		1.71	0.65	2.63077
1.6	1.38	1.15942		1.93	1	1.93
1.92	1.28	1.5		1.74	0.92	1.8913
1.73	1.12	1.54464		1.58	0.89	1.77528
2.06	1.46	1.41096		1.59	1.06	1.5
1.52	1.09	1.3945
2.07	0.98	2.11224		2.09	0.76	2.75
1.6	1.3	1.23077
1.52	1.03	1.47573		1.29	0.76	1.69737
1.84	1.18	1.55932		2.01	0.86	2.33721
2	1.55	1.29032		1.5	0.86	1.74419
1.47	1.47	1		1.9	0.73	2.60274
1.3	1.38	0.942029
1.87	1.17	1.59829		1.65	1.02	1.61765
1.86	1.2	1.55		1.6	0.92	1.73913
2.12	0.81	2.61728		1.06	0.54	1.96296
1.54	1.27	1.2126		1.35	0.6	2.25
1.67	1.4	1.19286		1.77	0.95	1.86316
1.55	1.11	1.3964		1.44	1.01	1.42574
1.59	1.04	1.52885		1.45	0.73	1.9863
				1.96	0.73	2.68493
1.8	1.25	1.44		1.79	0.95	1.88421
				1.19	0.7	1.7
1.74	1.07	1.62617		1.51	0.79	1.91139
1.44	1	1.44		1.79	0.85	2.10588
1.51	1.16	1.30172		1.7	0.76	2.23684
1.95	0.99	1.9697
1.56	1.19	1.31092
				1.76	0.72	2.44444
1.6	1.27	1.25984
1.33	1.05	1.26667		1.61	0.99	1.62626
1.5	1.25	1.2		1.64	0.72	2.27778
1.9	1.57	1.21019		2.23	1.22	1.82787
1.72	1.33	1.29323		1.88	1.04	1.80769
1.34	1.49	0.899329		1.79	0.87	2.05747
1.65	1.2	1.375		1.72	0.76	2.26316
1.73	1.53	1.13072		1.87	0.99	1.88889
				1.69	0.88	1.92045
1.89	1.51	1.25166
1.62	1.26	1.28571		1.84	0.91	2.02198
1.51	1.68	0.89881		1.65	1.2	1.375
2.09	1.15	1.81739		2.18	0.93	2.34409
1.26	1.21	1.04132		1.29	0.77	1.67532
1.51	1.46	1.03425		1.69	1.02	1.65686
1.8	1.3	1.38462		1.71	0.77	2.22078
1.81	0.98	1.84694		1.94	0.8	2.425
1.66	1.29	1.28682			0.88
	1.24			1.35	0.95	1.42105
1.66	1.07	1.5514		1.89	0.83	2.27711
1.51	0.77	1.96104		1.6	0.7	2.28571
1.66	1.15	1.44348		1.41	0.76	1.85526
1.51	1.13	1.33628		1.58	0.73	2.16438
1.48	1.34	1.10448		1.64	0.71	2.30986
1.67	0.89	1.8764
2.11	1.27	1.66142		1.32	0.87	1.51724
1.5	1.18	1.27119		1.49	0.95	1.56842
1.45	1.26	1.15079		1.25	0.93	1.34409
1.93	1.39	1.38849		2.03	0.83	2.44578
1.6	1.24	1.29032		1.81	0.7	2.58571
1.52	1.25	1.216		1.61	0.83	1.93976
1.77	1.6	1.10625		1.98	0.97	2.04124
2.25	1.27	1.77165		1.7	0.81	2.09877
1.42	1.33	1.06767		1.22	0.92	1.32609
1.63	1.11	1.46847		1.4	0.94	1.48936
1.87	1.1	1.7		1.89	0.79	2.39241
1.56	1.23	1.26829		1.39	0.91	1.52747
1.47	1.34	1.09701		1.64	0.63	2.60317
1.81	1.36	1.33088		2.04	1.26	1.61905
2.37	1.25	1.896		2.5	0.71	3.52113
1.94	1.09	1.77982		1.93	1.04	1.85577
1.6	1.02	1.56863		1.54	0.78	1.97436
	1.45			2.17	0.84	2.58333
1.85	1.06	1.74528		2.21	1.07	2.06542
1.83	1.29	1.4186		2.06	0.9	2.28889
1.49	1.23	1.21138		1.82	0.76	2.39474
1.5	1.29	1.16279		1.12	1.5	0.746667
1.31	0.99	1.32323		1.54	0.99	1.55556
1.62	1.17	1.38462		1.92	0.99	1.93939
2.48	1.44	1.72222		2.17	1.04	2.08654
1.58	1.44	1.09722		1.6	0.99	1.61616
1.62	0.99	1.63636		2.16	0.77	2.80519
1.43	0.94	1.52128		1.55	1.12	1.38393
2.69	1.71	1.5731		1.66	0.91	1.82418
1.49	1.29	1.15504		1.49
1.88	1.24	1.51613		2.05	1.05	1.95238
1.59	1.25	1.272		2.16	0.87	2.48276
1.78	1.19	1.4958		1.58	0.7	2.25714
1.45	1.35	1.07407
1.56	1.13	1.38053		0.95	0.95	1
1.49	1.38	1.07971		1.9	0.96	1.97917
1.62	1.25	1.296		1.67	0.99	1.68687
1.42	1.42	1		1.93	1.02	1.89216
3.02	0.94	3.21277		1.75	1.03	1.69903
1.69	1.22	1.38525		1.61	1.09	1.47706
1.61	1.03	1.56311		1.91	1.02	1.87255
1.47	1.08	1.36111
				1.32	0.68	1.94118
1.5	1.13	1.32743		1.27	0.9	1.41111
				1.39	0.9	1.54444
1.59	1	1.59			1.06
1.4	1.28	1.09375		2	0.98	2.04082
1.41	1.53	0.921569		1.79	0.97	1.84536
1.52	1.04	1.46154
1.82	1.5	1.21333		2.02	0.95	2.12632
1.58	1.08	1.46296		1.45	0.99	1.46465
1.31	0.95	1.37895		1.61	0.8	2.0125
1.68	1.41	1.19149		1.45	0.87	1.66667
	1.1				0.73
	1.28			1.53	0.7	2.18571
2.13	1.01	2.10891		1.32	0.74	1.78378
1.53	1.08	1.41667		1.73	0.94	1.84043
1.65	1.1	1.5		1.35	0.94	1.43617
1.33	1.14	1.16667
1.32	1.26	1.04762		1.08	0.87	1.24138
1.56	1.29	1.2093		1.93	1.04	1.85577
1.39	1.05	1.32381		1.93	0.94	2.05319
1.95	1.16	1.68103
1.65	1.09	1.51376		1.74
1.74	1.07	1.62617		2.09	0.84	2.4881
1.45	0.93	1.55914		1.48	0.66	2.24242
1.76	1.42	1.23944		1.84	0.96	1.91667
1.49	1.38	1.07971		1.32	0.91	1.45055
				1.66	0.87	1.90805
				2.44	0.78	3.12821
1.68	1.35	1.24444		1.88	0.91	2.06593
1.74	1.15	1.51304		1.6	0.63	2.53968
1.54	1.33	1.15789		1.91	0.75	2.54667
2.5	1.21	2.06612		1.94	0.86	2.25581
1.32	1.21	1.09091
1.78	1.27	1.40157
2.17	1.23	1.76423		1.16	0.87	1.33333
1.73	0.98	1.76531		1.73	0.98	1.76531
1.37	1.17	1.17094		1.33	0.89	1.49438
1.72	0.91	1.89011		1.63	0.87	1.87356
1.35	1.18	1.14407		1.27	0.95	1.33684
1.63	1.46	1.11644		1.92	1.2	1.6
1.64	1.45	1.13103		2.27	0.91	2.49451
1.83	0.81	2.25926		1.8	0.82	2.19512
1.87	1.03	1.81553		1.63	0.68	2.39706
1.42	1.04	1.36538		1.45	0.79	1.83544
2.06	1.19	1.73109
1.57	1.17	1.34188		1.79	0.7	2.55714
1.71	1.11	1.54054		2.03	0.88	2.30682
1.81	1.24	1.45968		2	0.96	2.08333
1.57	1.24	1.26613		1.43	0.71	2.01408
1.61	1.43	1.12587		1.99	0.96	2.07292
1.6	1.33	1.20301		1.42	0.92	1.54348
1.65	1.2	1.375		1.09	0.72	1.51389
				1.83	0.88	2.07955
				1.39	0.94	1.47872
				1.38	0.71	1.94366
1.7	1.21	1.40496		1.88	1.02	1.84314
1.5	1.09	1.37615		1.69	0.84	2.0119
1.39	1.37	1.0146		1.7	1.17	1.45299
1.32	0.88	1.5		1.36	0.74	1.83784
1.99	0.96	2.07292			0.94
1.7	1.28	1.32812		1.89	0.91	2.07692
1.35	1.14	1.18421		1.79	0.98	1.82653
1.58	1.22	1.29508		1.93	1.3	1.48462
1.35	1.01	1.33663		1.08	0.82	1.31707
1.53	1.36	1.125		1.87	0.72	2.59722
1.67	1.35	1.23704		1.97	1.15	1.71304
1.63	1.13	1.44248		1.47	1.05	1.4
1.86	1.38	1.34783		1.44	1.06	1.35849
				1.3	0.79	1.64557
1.33	1.21	1.09917		1.81	0.85	2.12941
1.51	1.16	1.30172
1.72	1.07	1.60748		2.15	0.81	2.65432
1.81	1.33	1.3609		2.43	0.91	2.67033
1.75	0.95	1.84211		1.92	0.66	2.90909
1.99	0.99	2.0101		1.81	0.72	2.51389
1.75	1.44	1.21528		1.63	1.26	1.29365
1.58	1.08	1.46296		1.59	0.84	1.89286
1.4	1.47	0.952381		1.69	0.77	2.19481
1.67	1.49	1.12081		1.6	1	1.6
1.81	1.21	1.49587		1.75	0.87	2.01149
1.8	1.31	1.37405		2.17	0.9	2.41111
1.78	1.33	1.33835		2.05	0.95	2.15789
				1.67	0.83	2.01205
1.59	1.39	1.14388		1.34	0.84	1.59524
2.24	1.1	2.03636		1.66	0.68	2.44118
1.74	1.38	1.26087		2.2	0.8	2.75
1.57	0.96	1.63542		1.6	0.65	2.46154
	1.12			1.77	0.86	2.05814
1.74	1.06	1.64151
2.47	1.19	2.07563		2.15	0.91	2.36264
2.1	1.15	1.82609		1.87	0.79	2.36709
1.91	1.14	1.67544		1.48	0.69	2.14493
1.9	1	1.9		1.69	0.97	1.74227
1.57	1.17	1.34188		1.91	0.94	2.03191
1.71	1.44	1.1875		1.5	1.06	1.41509
1.76	1.2	1.46667		1.7	0.74	2.2973
1.68	1	1.68		1.36	0.82	1.65854
2	1.32	1.51515		1.92	0.9	2.13333
1.36	1	1.36		1.66	0.72	2.30556
1.67	1.23	1.35772		1.9	0.83	2.28916
1.96	1.12	1.75		2.09	0.76	2.75
1.46	1.03	1.41748		1.7	0.76	2.23684
1.63	1.14	1.42982		1.43	0.89	1.60674
2.56	1.36	1.88235		1.62	1.27	1.27559
1.54	1.18	1.30508		1.44	0.72	2
1.94	1.33	1.45865		1.78	0.78	2.28205
1.35	1.38	0.978261		2.03	0.67	3.02985
2.01	1.14	1.76316		1.67	0.99	1.68687
1.54	1.07	1.43925		1.56	0.62	2.51613
1.65	1.06	1.5566		1.67	0.9	1.85556
1.35	1.39	0.971223		1.69	1.39	1.21583
1.42	1.32	1.07576		1.67	0.93	1.7957
1.76	0.93	1.89247
1.98	1.05	1.88571		2.12	0.72	2.94444
2.32	1.21	1.91736		1.8	0.73	2.46575
1.9	1.46	1.30137
1.42	1.07	1.3271
1.51	0.89	1.69663		1.51	0.83	1.81928
1.61	1.04	1.54808		1.99	0.68	2.92647
1.4	1.32	1.06061
1.78	1.29	1.37984		1.73	0.96	1.80208
1.45	1.3	1.11538		2.05	0.77	2.66234
1.49	1.24	1.20161		2.07	0.97	2.13402
1.47	1.54	0.954545		1.58	1.01	1.56436
1.68	1	1.68		1.48	0.79	1.87342
1.31	1.1	1.19091		1.25	0.74	1.68919
2.2	1.2	1.83333		1.23	0.79	1.55696
1.56	1.19	1.31092
1.67	0.91	1.83516		1.54	0.9	1.71111
1.69	1.13	1.49558		1.9	1.07	1.7757
1.46	1.09	1.33945
1.65	1.28	1.28906		1.52	0.93	1.63441
1.55	1.28	1.21094		2.33	0.85	2.74118
1.46	0.95	1.53684		1.81	0.97	1.86598
1.6	1.53	1.04575		2.02	0.71	2.84507
1.44	1.22	1.18033		1.58	0.89	1.77528
1.56	1.07	1.45794		1.47	0.76	1.93421
1.48	1.42	1.04225
1.97	1.16	1.69828		1.95	0.91	2.14286
1.84	1.08	1.7037
1.6	0.95	1.68421
1.48	1.21	1.22314		1.46	0.72	2.02778
				1.75	1.09	1.6055
1.65	1.17	1.41026
1.27	0.9	1.41111		1.66	0.69	2.4058
1.72	1.56	1.10256
1.57	1.3	1.20769		1.73	1.08	1.60185
1.34	1.07	1.25234
1.62	1	1.62		1.77	0.82	2.15854
1.6	1.3	1.23077		2.1	0.98	2.14286
2.19	1.17	1.87179
2.92	1.28	2.28125		1.57	1.09	1.44037
				1.87	0.77	2.42857
1.83	1.24	1.47581
1.72	1.15	1.49565		1.77	0.7	2.52857
2.67	1.05	2.54286		1.82	0.83	2.19277
1.81	1.37	1.32117		2.08	1.16	1.7931
2.19	0.9	2.43333		1.41	0.58	2.43103
1.85	1.35	1.37037		1.34	0.81	1.65432
2.51	1.03	2.43689
				1.96	0.93	2.10753
1.49	1.57	0.949045		1.53	1.26	1.21429
1.55	1.13	1.37168		1.29	0.68	1.89706
1.61	1.13	1.42478		1.64	0.92	1.78261
1.59	0.93	1.70968
1.94	1.32	1.4697
2.12	1.12	1.89286		1.87	0.64	2.92188
1.59	1.17	1.35897		1.85	0.9	2.05556
1.4	0.87	1.6092		1.5	0.86	1.74419
2.12	1.35	1.57037		1.52	0.89	1.70787
1.85	0.97	1.90722		1.28	0.83	1.54217
1.47	1.13	1.30088		1.98	1.17	1.69231
1.77	1.38	1.28261		1.78	1.18	1.50847
1.77	1.37	1.29197		1.43	0.83	1.72289
1.82	1.35	1.34815		1.97	1.11	1.77477
1.57	0.93	1.68817		1.52	0.66	2.30303
1.86	1.01	1.84158		2.12	0.98	2.16327
				2.22	0.85	2.61176
1.29	1.1	1.17273		1.25	0.76	1.64474
2.02	1.13	1.78761
1.76	1.3	1.35385		1.56	1.02	1.52941
1.89	0.98	1.92857		1.6	0.92	1.73913
2.13	1.33	1.6015		2	1.09	1.83486
1.9	1.12	1.69643		1.67	0.78	2.14103
2.01	1.05	1.91429		2.43	0.71	3.42254
1.44	1.39	1.03597		1.47	1.06	1.38679
1.49	1.14	1.30702		1.58	0.98	1.61224
				1.84	1.29	1.42636
1.87	1.38	1.35507		1.23	0.86	1.43023
1.79	1.12	1.59821		1.45	1.04	1.39423
2.01	1.22	1.64754		1.75	0.97	1.80412
1.46	0.86	1.69767		1.94	0.74	2.62162
1.81	1	1.81		1.31	0.9	1.45556
1.92	1.3	1.47692		1.63	0.77	2.11688
1.36	0.98	1.38776		1.34	0.81	1.65432
1.47	1.26	1.16667		1.65	0.77	2.14286
1.87	0.9	2.07778		1.46	0.75	1.94667
1.55	1.11	1.3964		1.43	1.05	1.3619
				1.66	1.05	1.58095
1.46	1.06	1.37736		1.5	0.93	1.6129
				2.17	1.01	2.14851
1.56	1.28	1.21875		1.96	1.01	1.94059
				1.69	0.84	2.0119
				1.69	0.96	1.76042
				1.31	0.79	1.65823
1.76	1.25	1.408		1.79	0.93	1.92473
				1.75	1.12	1.5625
				1.45	0.97	1.49485
1.43	1.21	1.18182		1.36	1.11	1.22523
				1.73	0.52	3.32692
1.84	1.31	1.40458		2.15	0.98	2.19388
2.26	1.3	1.73846		1.93	0.99	1.94949
				1.56	0.89	1.75281
				1.82	0.69	2.63768
1.75	1	1.75		1.71	0.73	2.34247
1.58	1.04	1.51923		1.86	0.73	2.54795
1.92	1.08	1.77778		1.5	0.91	1.64835
1.39	1.15	1.2087		1.42	1.08	1.31481
1.77	1.3	1.36154		1.55	0.8	1.9375
1.41	1.29	1.09302		1.19	0.89	1.33708
1.73	1.05	1.64762		1.76	0.72	2.44444
				1.9	0.86	2.2093
				2	0.89	2.24719
1.78	1.26	1.4127		1.74	0.87	2
1.42	1.17	1.21368		1.32	0.79	1.67089
1.88	1.32	1.42424		1.21	0.57	2.12281
2.08	1.3	1.6
1.82	1.3	1.4		1.76
1.63	1.48	1.10135		1.83	0.92	1.98913
1.29	1.18	1.09322
				1.55	1.33	1.16541
1.79	1.12	1.59821		1.61	0.95	1.69474
1.4	1.2	1.16667		1.96	0.86	2.27907
2.04	1.08	1.88889
				1.57	0.88	1.78409
1.54	1.04	1.48077		1.26	0.94	1.34043
1.55	1.13	1.37168		1.78	0.91	1.95604
1.55	1.08	1.43519		1.69	0.92	1.83696
				1.77	0.89	1.98876
1.49	1.13	1.31858		1.82	0.77	2.36364
1.33	1.2	1.10833		1.71	1.15	1.48696
				1.74	0.79	2.20253
1.45	1.01	1.43564		1.52	0.73	2.08219
1.61	1.17	1.37607
1.81	1.2	1.50833
1.7	0.99	1.71717
				1.91	0.77	2.48052
1.86	1.31	1.41985		1.85	1.06	1.74528
2.17	1.15	1.88696		1.7	0.91	1.86813
1.85	1.2	1.54167		2.15	0.97	2.21649
1.44	1.37	1.05109		1.48	1.15	1.28696
1.61	1	1.61
1.62	1.21	1.33884
1.8	1.07	1.68224
1.46	1.17	1.24786		1.79	0.83	2.15663
1.74	1.46	1.19178		1.52	1.2	1.26667
1.39	1.28	1.08594
1.8	1.1	1.63636
1.57	1.11	1.41441		1.43	0.77	1.85714
1.56	1.15	1.35652		1.55	0.81	1.91358
1.78	1.36	1.30882
1.55	1.18	1.31356		2.01	0.96	2.09375
1.74	1.05	1.65714		1.46	0.64	2.28125
1.73	0.94	1.84043		1.04	1.38	0.753623
	1.08			1.11	1.11	1
2.11	1.33	1.58647		1.71	0.72	2.375
1.72				1.69	0.95	1.77895
1.57	1.22	1.28689		1.64	0.82	2
1.51	1	1.51		1.55	0.83	1.86747
1.8	1.44	1.25		1.81	0.85	2.12941
					0.89
1.7	1.02	1.66667		1.52	0.82	1.85366
1.76	1.18	1.49153		1.9	0.93	2.04301
1.58	1.17	1.35043		1.47	0.65	2.26154
1.77	1.34	1.3209		2.1	0.9	2.33333
1.44	1.15	1.25217		1.51	1.1	1.37273
1.56	1.1	1.41818		1.67	0.73	2.28767
1.91	1.19	1.60504		1.89
	0.9
1.66	0.99	1.67677		1.88	0.86	2.18605
				2.18	0.81	2.69136
1.44	1.21	1.19008		1.7	1.08	1.57407
1.77	1.36	1.30147
	1.23			2.43	0.99	2.45455
	1.53
1.59	1.03	1.54369		1.62	0.77	2.1039
1.39	1.09	1.27523		1.28	0.86	1.48837
1.66	1.33	1.24812		2.17
1.48	1.27	1.16535			0.98
1.53	1.27	1.20472
1.34	1.12	1.19643		1.54	0.8	1.925
1.68	1.46	1.15068		2.36	0.95	2.48421
1.52	1.33	1.14286		1.55	0.97	1.59794
1.72	1.35	1.27407
				1.44	0.98	1.46939
1.47	1.12	1.3125		1.4	1.02	1.37255
1.42	1.24	1.14516
1.94	1.12	1.73214		2.15	0.95	2.26316
1.52	1.14	1.33333		1.67	0.89	1.8764
1.41	0.85	1.65882
				1.65	0.73	2.26027
1.64	1.04	1.57692		1.92	0.7	2.74286
					0.89
1.73	1.11	1.55856		1.75	0.87	2.01149
1.94	1.16	1.67241		1.91	0.73	2.61644
				1.96	1	1.96
	1.07			1.78	0.8	2.225
1.42	1.11	1.27928		1.1	1.1	1
1.64	1.3	1.26154		1.72	0.88	1.95455
1.65				1.55	0.72	2.15278
1.71	1.26	1.35714		1.69	0.87	1.94253
1.54	1.25	1.232
1.47	1.08	1.36111		1.32	0.69	1.91304
	1.12			1.62
1.44	1.2	1.2		1.85	0.88	2.10227
1.44	1.1	1.30909		1.6
1.4	1.39	1.00719		1.63	0.93	1.75269
				2.15	1.08	1.99074
1.53	1.08	1.41667		1.74	1.03	1.68932
				1.78	0.99	1.79798
1.82	1.15	1.58261
1.85	0.96	1.92708		1.28	0.77	1.66234
1.65	1.09	1.51376
1.65	1.45	1.13793
1.5	1.32	1.13636			0.82
1.72	1.16	1.48276			0.94
				1.91	0.78	2.44872
1.99	0.95	2.09474		1.66	0.73	2.27397
					0.92
				2.03
					0.9
1.76	1.21	1.45455		2.21	0.97	2.27835
1.54
1.46				1.82	0.88	2.06818
	0.87			1.72	0.9	1.91111
				1.77	0.73	2.42466
1.5	1.33	1.12782
	1.02			1.73	0.65	2.66154
1.33	1.39	0.956835		1.17	0.95	1.23158
1.28	1.37	0.934307		1.49	0.92	1.61957
1.79	1.1	1.62727		1.86	1.07	1.73832
1.57	1.18	1.33051		2.01	1.04	1.93269
	1.27			1.59
1.71	1.25	1.368		1.34	0.71	1.88732
1.99	1.34	1.48507		1.76
	1.29			2.02	1.03	1.96117
1.52				1.25
1.69	0.96	1.76042		1.82	0.67	2.71642
1.73	1.16	1.49138		1.1	1.02	1.07843
1.48	1.12	1.32143		1.95	1.11	1.75676
1.98	1.36	1.45588		1.92	1.14	1.68421
1.72	1.41	1.21986		1.78	0.98	1.81633
1.7	1.22	1.39344		2.22	0.82	2.70732
	1.16			1.76	0.87	2.02299
1.41
1.93	1.06	1.82075			0.85
1.5	1.23	1.21951		1.94	0.85	2.28235
	1.14
				1.17
1.41	1.22	1.15574		1.61	0.85	1.89412
1.84	1.05	1.75238		1.9	0.94	2.02128
	1.1			1.54	0.68	2.26471
1.69	1.22	1.38525
2.08	1.23	1.69106		1.65	0.88	1.875
2.11	1.1	1.91818
2.05	1.19	1.72269		1.41	0.85	1.65882
1.63	1.36	1.19853			1.07
	1.22			2.16	0.95	2.27368
	0.93
1.99	0.98	2.03061
1.58	1.16	1.36207
1.63	1.28	1.27344		1.53	0.96	1.59375
	0.94			1.42	0.81	1.75309
	1.35
1.31	1.16	1.12931		1.53	0.85	1.8
1.75	1.18	1.48305		1.9	0.85	2.23529
	1.27			1.67	0.92	1.81522
				2.06	0.72	2.86111
1.89	1.27	1.48819		1.63	0.95	1.71579
1.42	1.21	1.17355		1.43	1.03	1.38835
				1.76	1.19	1.47899
1.6	1.22	1.31148		1.49	0.97	1.53608
1.61	1.33	1.21053		1.55	0.84	1.84524
1.56	1.28	1.21875
2.18	1.32	1.65152
	1.24			1.37
				1.8	0.6	3
1.51	1.17	1.2906			1.04
2.05	1.25	1.64
1.93	1.05	1.8381
1.66	1.26	1.31746		2.25	1.1	2.04545
	1.11			1.52	0.76	2
1.65	1.18	1.39831		2.12	1.25	1.696
1.56	1.14	1.36842		1.72	0.75	2.29333
1.38	1.31	1.05344		1.65	0.9	1.83333
				2.03	0.79	2.56962
1.27	0.89	1.42697
	1.14
1.75	1.07	1.63551		1.95	0.68	2.86765
				1.61	0.7	2.3
1.79	0.89	2.01124		1.49	0.7	2.12857
2.08	0.95	2.18947		1.48	0.65	2.27692
1.67	1.26	1.3254
1.57
	1.07
1.78	1.01	1.76238		1.78	1.01	1.76238
	1.32			2	0.9	2.22222
1.65	0.84	1.96429		1.49
1.49	1.27	1.17323		1.39	0.89	1.5618
				1.61	0.63	2.55556
	0.89				0.69
				1.46	1.03	1.41748
1.68	1.1	1.52727		2.05	1.07	1.91589
1.63	1.44	1.13194		1.29
	1.25			1.57	0.87	1.8046
				2.03	0.75	2.70667
					1.01
1.96	1.21	1.61983		2.13
	1.41
1.63	1.23	1.3252
				1.69
1.76	1.28	1.375		1.77	0.99	1.78788
	1.47				0.91
1.68	1.45	1.15862			0.88
	0.97				0.67
				1.78	0.79	2.25316
				1.83
				2.09	0.77	2.71429
	1.13
				1.64	0.79	2.07595
	0.96
				1.93	0.86	2.24419
1.55	1.02	1.51961		1.44	0.7	2.05714
				1.91	1.04	1.83654
1.54	0.89	1.73034
1.27	0.97	1.30928		1.69	0.78	2.16667
					0.97
					0.86
	1.24				1.12
				1.74
	1.23			2.15	0.87	2.47126
1.83	1.07	1.71028		1.53	0.54	2.83333
	1.17				1
2.12	1.23	1.72358		1.76	0.76	2.31579
1.74	1.15	1.51304		1.98	0.81	2.44444
1.47	1.15	1.27826
				2.06
	1.06	0		1.98	0.67	2.95522
1.75				1.73
				2.12	0.81	2.61728
1.68	1.16	1.44828			0.87
1.78	1.38	1.28986		2.14
1.72	1.13	1.52212
2.22	1.32	1.68182		2.02	0.96	2.10417
1.63	1.22	1.33607		1.75	1.22	1.43443
1.69	0.96	1.76042
	1.28			1.94	0.97	2
				2.16	0.75	2.88
1.67	0.96	1.73958		1.6	0.61	2.62295
1.73	1.1	1.57273		2	1.1	1.81818
1.77	1.18	1.5
	1.25			1.71	0.87	1.96552
	1.27			1.18	0.88	1.34091
	0.85			1.3	0.78	1.66667
1.94	1.13	1.71681
1.79	1.11	1.61261			0.69
	1.16
					0.95
	1.2			2.02	0.83	2.43373
1.65				1.78	0.92	1.93478
1.63	1.14	1.42982		1.87	0.87	2.14943
				1.52	1.09	1.3945
1.58				2.03	0.98	2.07143
	1.15
1.48	1.14	1.29825		1.47	1.08	1.36111
				1.46
1.74	1.1	1.58182
1.79	1.08	1.65741		2	0.97	2.06186
				1.71	0.88	1.94318
				1.85	0.88	2.10227
					0.67
	1			1.59	0.66	2.40909
	1.06			1.93	0.95	2.03158
	0.92			2.19	0.64	3.42188
1.46	0.92	1.58696		2.09	0.88	2.375
1.77	0.95	1.86316			0.8
				1.66
	0.99			1.43	0.68	2.10294
				1.86	1.16	1.60345
1.57	1.28	1.22656		1.58	1.09	1.44954
					0.99
	1.39			1.39	0.98	1.41837
	1.24
					1.03
	1.16			1.23	0.58	2.12069
2.01	1.24	1.62097		1.83	0.78	2.34615
	1.2				0.82
	1.18			2.34	0.85	2.75294
	1.26			1.67	1.06	1.57547
1.98				1.99	1	1.99
1.67	0.97	1.72165		1.58
				1.65	0.6	2.75
2.03	1.24	1.6371		1.99	0.9	2.21111
1.41	1.04	1.35577		1.37
	1.4
2.37	1.17	2.02564		2.16	0.93	2.32258
	1.36			1.53
1.54	1.06	1.45283		1.78
1.61	1.03	1.56311		1.65	0.59	2.79661
1.49	1.17	1.2735
				2.26	0.99	2.28283
1.52	1.14	1.33333		1.84	0.75	2.45333
	1.22			1.9	0.83	2.28916
	1.14			1.68
1.55	1.36	1.13971		1.93	1.18	1.63559
	1.43			2.13	0.99	2.15152
				1.64
				1.11
1.66	1.34	1.23881		1.81	1.09	1.66055
	1.11				0.75
				1.78	0.87	2.04598
				1.59
					0.92
				1.03	0.9	1.14444
1.58	1.07	1.47664		1.77	1.14	1.55263
	1.04			1.39
2.19	1.32	1.65909		1.53	1.15	1.33043
					0.71
1.24	1.13	1.09735			0.66
1.61	1.17	1.37607		1.66	0.78	2.12821
1.71	1.48	1.15541		1.59	0.94	1.69149
				1.59	0.87	1.82759
	0.93			1.92	0.97	1.97938
1.74	1.27	1.37008		1.53	0.77	1.98701
1.89	1.47	1.28571		1.24	0.94	1.31915
1.73	1.13	1.53097		2.06	0.95	2.16842
1.52	1.11	1.36937		1.67	0.89	1.8764
2.17	1.33	1.63158		2.23	1.05	2.12381
	1.3			1.98	0.91	2.17582
	1.24			1.72
	0.94			1.63	0.75	2.17333
1.71	1.52	1.125
2.96	1.16	2.55172		2.22	1	2.22
	1.18
1.64	1.08	1.51852		1.63
1.55	1.15	1.34783		1.65	0.72	2.29167
2.09	1.38	1.51449		1.49	0.86	1.73256
1.44	1.51	0.953642		1.76	1.04	1.69231
1.8	0.92	1.95652		1.5	0.73	2.05479
	1.16				0.96
1.74	1	1.74			0.97
1.62	1.34	1.20896
1.32	1.19	1.10924		1.91	0.72	2.65278
1.53	1.2	1.275
				2.15	0.96	2.23958
	1.09			2.09	0.74	2.82432
				2.26	0.84	2.69048
1.35	1.49	0.90604			0.93
					0.94
				1.3
2.17	1.2	1.80833		1.84	0.94	1.95745
	1.46			2.26
1.85	1.21	1.52893			1.09
	1.29			1.29	0.89	1.44944
2.3	1.25	1.84		1.73	0.9	1.92222
1.59	1.42	1.11972		1.67	0.87	1.91954
	1.2			2.26	0.82	2.7561
1.75	0.98	1.78571		1.33
				1.47	0.77	1.90909
	1.35
				2.18	0.83	2.62651
1.47	1.34	1.09701
	1.15			2.02	1.08	1.87037
1.85	1.32	1.40152		2.1	0.83	2.53012
1.76
1.5	1.21	1.23967
	1				0.92
					0.98
	1.17
				1.81	0.99	1.82828
1.35	1.39	0.971223		2.18	1.06	2.0566
	1.07
				1.71	0.87	1.96552
	1.37			1.49	0.94	1.58511
1.45	0.94	1.54255		1.29	0.69	1.86957
1.99	1.32	1.50758
1.53	1.15	1.33043		1.99
1.57	1.42	1.10563
1.85	1.16	1.59483		1.56	0.78	2
1.43	1.08	1.32407			1.04
1.55				1.85	0.7	2.64286
1.63	1.29	1.26357		1.7	0.8	2.125
1.55	1.37	1.13139		1.61	0.85	1.89412
	1.27			2.24	0.79	2.83544
1.57	1.17	1.34188		2.05	1.08	1.89815
1.66	1.19	1.39496			0.82
	1.02			2.14	0.93	2.30108
	1.33			1.99
2	1.55	1.29032
1.74	1.06	1.64151			0.73
				0.98	0.68	1.44118
2.08				1.78	0.97	1.83505
	1.11			1.64	1.15	1.42609
	0.93			1.67	0.75	2.22667
1.69	1.25	1.352			0.61
	1.45			2.43	1.13	2.15044
1.52	1.28	1.1875		1.7
1.58	1.23	1.28455		2.19	0.89	2.46067
	1.24
					0.68
	1.07			1.6	0.8	2
1.62	1.63	0.993865
1.56	1.44	1.08333		1.54
1.41	1.08	1.30556		1.63	0.94	1.73404
1.44	1.02	1.41176			0.92
	1.35			2.19	0.99	2.21212
	1.09				0.76
				2.21	0.72	3.06944
				1.95	0.94	2.07447
				2.33	0.84	2.77381
1.81	0.69	2.62319		1.64	0.76	2.15789
				1.58	0.97	1.62887
	1.13			1.6	0.94	1.70213
1.74	1.24	1.40323		1.84	1.05	1.75238
1.22	0.85	1.43529		1.63	0.65	2.50769
				1.73	0.99	1.74747
2.09	1.28	1.63281			1.2
	1.04				0.66
	1.17			1.84	1.03	1.78641
	1.28			1.95	0.82	2.37805
				1.93	0.85	2.27059
1.67	1.24	1.34677		2.26	0.83	2.72289
1.79	1.41	1.2695		1.67	1.07	1.56075
				1.69	0.69	2.44928
	1.38			1.87	0.97	1.92784
1.83	1.15	1.5913		2.3	0.97	2.37113
				2.08	0.74	2.81081
	1.09			1.77
2.06	1.15	1.7913
				2.25	1.28	1.75781
2.05	0.98	2.09184		1.87
1.57	1.26	1.24603		1.4	1.16	1.2069
1.52	1.01	1.50495
1.48	1.4	1.05714		1.74
1.57	1.05	1.49524		1.58	0.96	1.64583
1.65	1.23	1.34146		1.96	1.04	1.88462
1.64	1.02	1.60784		2.01	0.86	2.33721
	1.34			1.74	0.88	1.97727
	0.84			1.95	0.59	3.30508
	0.96			1.95	0.88	2.21591
	1.3			2.08	1	2.08
				2.29	0.83	2.75904
1.64	1.34	1.22388		1.96	0.92	2.13043
1.72	1.39	1.23741		1.79	0.62	2.8871
1.2	0.91	1.31868			0.56
1.81	1.14	1.58772		2.27	0.78	2.91026
	1.61			1.36	1.49	0.912752
2.05	1.41	1.4539		1.68	0.85	1.97647
1.56	1.29	1.2093		2.15	0.91	2.36264
1.49	1.1	1.35455		2.21	0.93	2.37634
1.69	1.25	1.352			0.89
1.59	0.94	1.69149			0.81	0
	1.09			1.65	0.81	2.03704
1.44	1.41	1.02128
1.53	1.45	1.05517		2.52	0.97	2.59794
1.77	0.99	1.78788		2.32	0.93	2.49462
	1.32			1.76	0.68	2.58824
1.68	1.28	1.3125		1.92	0.9	2.13333
				1.74	0.8	2.175
	1.4
	1.04			1.95	1.01	1.93069
1.67	1.61	1.03727			1.24
1.66	1.03	1.61165
1.74	1.37	1.27007			1.05
1.5	1.01	1.48515			0.81
2.12	1.23	1.72358		0.92	0.8	1.15
1.9	1.09	1.74312		1.89	0.92	2.05435
1.98	1.27	1.55906		2	0.94	2.12766
1.94	1.41	1.37589		1.37	0.73	1.87671
1.58	1.25	1.264		1.93	0.97	1.98969
2.08	1.07	1.94393		1.57	0.63	2.49206
	1.06			1.44	0.93	1.54839
1.34	1.39	0.964029
	1.11			1.92	1	1.92
	1.04			2.03	0.85	2.38824
1.51	1.32	1.14394		2.3
1.57	1.4	1.12143		1.62
1.47	1.4	1.05
1.82	1.17	1.55556		1.95	1.03	1.8932
	1.07				0.87
1.75	1.29	1.35659		2.26
1.78	1.32	1.34848		2.02	0.84	2.40476
	1.49
	1.09			1.31	0.77	1.7013
1.53	1.17	1.30769		0.99
1.5	1.12	1.33929			0.75
1.95	1.27	1.53543			1.18
1.71	1	1.71
	1.26			1.71	0.86	1.98837
1.98	1.21	1.63636		2.65	1.07	2.47664
				1.6
	1.06			1.47	0.84	1.75
2.11	1.26	1.6746		1.79	1.06	1.68868
	1.33			1.91	1.33	1.43609
				1.61
1.82	1.18	1.54237		1.26	0.61	2.06557
1.79	1.5	1.19333		1.53	0.72	2.125
1.53	1.11	1.37838		1.77	0.7	2.52857
1.71	1.2	1.425
1.64	1.14	1.4386		1.74	0.81	2.14815
1.82	1.12	1.625
1.66	1.29	1.28682		2.12
1.55				2.06	0.7	2.94286
1.99				1.31	0.72	1.81944
	1.42			2.41	1.07	2.25234
2.37	1.51	1.56954
1.71	1.15	1.48696			0.47
1.68	0.93	1.80645
1.54				1.78	1.11	1.6036
1.52	1.26	1.20635			0.88
	1.74			1.74	0.83	2.09639
1.69	0.86	1.96512		1.65	0.61	2.70492
2.39	1.24	1.92742		1.94	1.07	1.81308
1.59	1.32	1.20455		1.67
	1.33
	1.3
1.71	1.32	1.29545		1.83	0.94	1.94681
2.39	1.2	1.99167			0.88
	1.3
1.91	1.47	1.29932
	1.43				0.76
2.07				2.29	1.03	2.2233
1.51	1.16	1.30172
1.77				1.86	0.95	1.95789
	1.1			1.45	1.13	1.28319
1.79	0.94	1.90426
2.03	1	2.03		1.77	1.01	1.75248
	1.71			1.73	1.08	1.60185
1.66	1.4	1.18571		1.85	0.83	2.22892
	1.25				0.79
2.1	1.37	1.53285
1.81	1.07	1.69159
1.73	1.19	1.45378		1.87	0.91	2.05495
1.57	1.52	1.03289		2.18	0.88	2.47727
				1.91	0.8	2.3875
					0.87
	1.31
1.56	1	1.56		1.9	0.81	2.34568
	1.29			2.16	0.91	2.37363
1.57	1.17	1.34188		1.88
2	1.27	1.5748		1.57	0.81	1.93827
	1.44				0.93
1.38	0.99	1.39394		1.38	0.78	1.76923
1.74	1.3	1.33846
1.69	1.02	1.65686
				2.39
2.25	1.23	1.82927		2.21
2.11	0.97	2.17526		2.02	0.95	2.12632
1.75				1.82	0.79	2.3038
1.97	1.27	1.55118
1.63					0.81	0
	1.41
	1.11			1.55	0.81	1.91358
1.6	1.44	1.11111		1.71	0.92	1.8587
1.87	1.39	1.34532
1.48	1.48	1		1.92	0.98	1.95918
				1.87
1.57				1.49	0.62	2.40323
				1.62	0.69	2.34783
				1.1	1.17	0.940171
	1.38				0.75
1.85	1.31	1.41221		2.22	0.67	3.31343
				2.17	0.99	2.19192
2.31	1.02	2.26471			0.81
					0.71
					0.95
1.78	1.26	1.4127		1.78
				1.65	0.9	1.83333
	0.97
1.52					1.38
1.98	1.7	1.16471			1.33
1.57				1.46	0.84	1.7381
1.69	1.37	1.23358		1.72	0.87	1.97701
1.8	1.41	1.2766
1.61	1.17	1.37607		1.76	0.99	1.77778
				1.81	0.76	2.38158
1.61	1.13	1.42478		1.61
1.67	1	1.67		1.6	0.9	1.77778
				1.46	1.05	1.39048
1.74	1.06	1.64151		2.02	1.06	1.90566
1.82	0.96	1.89583		1.75	0.69	2.53623
				1.32
				1.68
1.54	1.53	1.00654		2.24	0.81	2.76543
				1.71	0.96	1.78125
1.76	0.96	1.83333		2.43	0.79	3.07595
1.63	1.31	1.24427		2.08	1.09	1.90826
1.57	1.08	1.4537		1.86	0.94	1.97872
	1.29			1.73	0.79	2.18987
				1.97	0.93	2.11828
2.01
1.87	1.3	1.43846		2.54	1.09	2.33028
1.93	1.42	1.35915		1.83	1.03	1.7767
1.6	1.29	1.24031
				1.53	1	1.53
2.14	1.23	1.73984		1.73	0.89	1.94382
1.59	1.35	1.17778			0.81	0
2.05	1.09	1.88073		1.98	0.59	3.35593
1.79	1.4	1.27857
				1.37	0.74	1.85135
				1.64
1.66	1.26	1.31746		1.97	0.8	2.4625
				1.52	0.87	1.74713
				2.02	0.97	2.08247
1.65	1.39	1.18705		1.06	1.17	0.905983
					0.94
					0.89
1.79	1.15	1.55652		1.77	0.89	1.98876
	1.39			1.58
1.46	1.11	1.31532		2.04	0.8	2.55
	1.26			2.08	0.99	2.10101
1.46	1.05	1.39048		1.51	0.84	1.79762
1.67	1.42	1.17606		1.67	0.81	2.06173
	1.06			2.41	0.77	3.12987
1.55	1.2	1.29167		1.8	0.71	2.53521
	1.34				1.05
1.76	1.15	1.53043		2.11	0.82	2.57317
1.68	1.34	1.25373
				1.9	0.91	2.08791
	1.5			2.09	0.78	2.67949
1.74	1.22	1.42623		2.34	0.96	2.4375
1.6	1.53	1.04575
	1.34
1.45	1.05	1.38095		1.91	0.77	2.48052
2.13	1.1	1.93636
1.5	1.18	1.27119		2	1.02	1.96078
1.55	1.09	1.42202			0.76
2.22	1.59	1.39623		1.83	0.95	1.92632
				1	1.16	0.862069
2.17
1.69	1.43	1.18182			1.22
	1.47			2.01	0.95	2.11579
	1.38			1.87	1.14	1.64035
1.43	1.43	1			1.33
1.87	1	1.87		1.37	0.87	1.57471
1.9
2.01	1.08	1.86111
	1.37			1.74	1.11	1.56757
1.59	1.22	1.30328		2.28	1.14	2
1.61	1.21	1.33058			0.85
1.6				2.38
1.74	1.03	1.68932		1.87	0.79	2.36709
				1.34	0.93	1.44086
	1.43			2.08
				2.02	0.61	3.31148
1.53	1.55	0.987097			1.08
	1.52				0.94
				2.06	0.92	2.23913
1.51	1.21	1.24793		1.59	0.94	1.69149
2.41	0.91	2.64835		1.67
1.59	1.01	1.57426		1.98	0.8	2.475
1.58	0.82	1.92683		1.31	0.76	1.72368
1.39	1.02	1.36275		1.65	0.74	2.22973
1.73	1.32	1.31061			1.04
1.83	1.22	1.5		2.44	0.82	2.97561
	1.57			1.89	0.95	1.98947
	1.44			1.91	0.88	2.17045
1.28	1.26	1.01587
	1.1			1.66	0.72	2.30556
					0.77
	1.15			1.99	1.11	1.79279
				2.11	1.02	2.06863
1.99	0.98	2.03061		2.28	0.65	3.50769
				2.02
1.78	1.44	1.23611		1.51	1.01	1.49505
1.66	0.96	1.72917		1.51	0.97	1.5567
1.9	1.15	1.65217		2.1	0.97	2.16495
	1.24			1.8	0.78	2.30769
	1.27			1.77	0.87	2.03448
1.85	1.26	1.46825		2.23	0.94	2.37234
1.55	1.34	1.15672		1.16	0.85	1.36471
1.9	1.02	1.86275		2.1	0.98	2.14286
1.83	1.32	1.38636		1.29	1.05	1.22857
1.72	1.24	1.3871		2.53
	1.34
1.59	1.03	1.54369		1.41
1.55	0.98	1.58163		1.87	0.87	2.14943
1.58	1.46	1.08219		1.48	1.2	1.23333
	1.29			1.75	1.06	1.65094
	1.14			1.69	0.98	1.72449
1.46	1.07	1.36449
	1.24			2.06
2.23	1.42	1.57042		1.96	1.15	1.70435
2.02	1.06	1.90566			1.03
1.81	1.07	1.69159		2.14	0.94	2.2766
2.08	1.34	1.55224		1.48	0.87	1.70115
1.46	1.13	1.29204
	1.25			2.21	0.78	2.83333
	1.26			1.83	1	1.83
1.88	1.14	1.64912		1.91	1.01	1.89109
1.84	1.43	1.28671		1.66	0.94	1.76596
1.95	1.41	1.38298
1.59	1.28	1.24219		1.54	0.78	1.97436
				1.55
1.73	1.5	1.15333		1.23	0.95	1.29474
1.8	1.11	1.62162		1.13	0.77	1.46753
				1.94	0.93	2.08602
1.85	1.44	1.28472		1.63	1.03	1.58252
				1.98	0.99	2
1.67	1.07	1.56075		1.24	0.95	1.30526
1.42	1.43	0.993007		1.74	1.2	1.45
				2.11	0.73	2.89041
1.56	2.13	0.732394
1.62	1.04	1.55769		1.77	0.83	2.13253
1.66	1.67	0.994012		1.92	1.05	1.82857
2.39	1.17	2.04274		1.66	0.69	2.4058
	1.13
	1.13			1.87	0.76	2.46053
				1.59	0.82	1.93902
1.55	1.14	1.35965		1.87	0.94	1.98936
1.95	1.17	1.66667		1.66	1.29	1.28682
1.28	1.3	0.984615		1.59	1.1	1.44545
1.47	1.42	1.03521		1.68	1.07	1.57009
1.72	1.17	1.47009			0.95
1.58	1.42	1.11268		1.62	1.07	1.51402
1.35	1.27	1.06299		1.43
1.47	1.26	1.16667		1.58	0.82	1.92683
				2.4	0.89	2.69663
1.7	1.41	1.20567		2.02	0.86	2.34884
1.98	1.2	1.65		1.13	0.9	1.25556
1.34				1.58	1.07	1.47664
1.76	1.54	1.14286		1.81	1.01	1.79208
1.77	1.37	1.29197		1.4
1.41	0.88	1.60227		1.51
1.58	0.94	1.68085		1.85
1.97	1.07	1.84112		1.82	0.9	2.02222
1.55	1.25	1.24			0.84
1.61	1.24	1.29839		1.67	0.95	1.75789
				1.66	1.58	1.05063
1.65	1.46	1.13014		2.07	0.94	2.20213
1.41	1.51	0.933775			0.93
	1.33			1.75	1.17	1.49573
1.27	1.17	1.08547		1.17	0.78	1.5
	1.35				1
1.82	1.29	1.41085		1.55	1.13	1.37168
1.58	0.99	1.59596
1.48	1.52	0.973684		1.65	0.92	1.79348
1.95	1.47	1.32653		2.29	1.16	1.97414
				2.08	1.28	1.625
1.47	1.2	1.225		1.43	0.93	1.53763
1.71	1.01	1.69307		2.2	1	2.2
				1.48	0.96	1.54167
2.02	1.21	1.66942
1.61	1.23	1.30894			1.3
1.75	1.27	1.37795		2.05	0.9	2.27778
					0.96
				1.68
	1.21			1.64	0.96	1.70833
2.03	1.42	1.42958		2.57	1.1	2.33636
1.3	1.2	1.08333
1.83	1.27	1.44094			0.98
1.6	1.32	1.21212		1.45	1.06	1.36792
	1.19
1.56	1.13	1.38053		1.85	0.95	1.94737
1.49	1.57	0.949045		1.95	1.11	1.75676
1.41	1.11	1.27027		2.24	1.13	1.9823
1.92	1.58	1.21519		2.08	1.01	2.05941
				1.83	0.68	2.69118
1.36	1.26	1.07937		1.94	0.88	2.20455
1.76	1.48	1.18919		1.95	0.85	2.29412
	1.16			1.69
				1.79	0.75	2.38667
1.38	1.1	1.25455			0.91
	1.3			1.26	1.06	1.18868
	1.34			2.03	0.95	2.13684
1.63	1.18	1.38136		2.03	0.91	2.23077
1.64	1.13	1.45133		2.04	0.83	2.45783
1.62	1.21	1.33884		2.24	0.91	2.46154
1.82	1.15	1.58261		1.93	0.77	2.50649
1.75	1.15	1.52174			1.3
1.61	1.3	1.23846		1.89	1.14	1.65789
	1.45			1.63	1.07	1.52336
1.33	1.26	1.05556		1.82	0.75	2.42667
1.77	1.02	1.73529		1.8	0.86	2.09302
1.85	1.21	1.52893			0.68
2.38	1.32	1.80303		2.43	0.87	2.7931
1.74	1.14	1.52632		1.29	0.8	1.6125
1.79	1.48	1.20946		1.34	0.77	1.74026
	1.26			1.93	0.87	2.21839
1.74	1.1	1.58182		2	0.79	2.53165
1.67	1.31	1.27481		2.15	0.89	2.41573
1.67	1.54	1.08442		2.01	1.06	1.89623
	1.21
1.33	1.47	0.904762		1.74	0.77	2.25974
1.62	1.34	1.20896			1.13
				1.81
	1.31			1.82	0.96	1.89583
1.57	1.21	1.29752		1.77	0.78	2.26923
1.55	1.08	1.43519		1.78	0.8	2.225
	1.51			1.92	0.73	2.63014
1.39	1.06	1.31132		2.27	0.9	2.52222
1.88	1.39	1.35252		2.03	1.08	1.87963
1.78	1.15	1.54783		1.39	0.89	1.5618
	1.14
1.54	1.25	1.232
1.67	1.14	1.46491
	1.61				1.14
1.49	1.41	1.05674		2.34	0.89	2.62921
	0.9			1.91	0.89	2.14607
1.43	1.34	1.06716		1.61	0.82	1.96341
				1.94	0.79	2.4557
1.61	1	1.61
1.51				2.23	1.09	2.04587
	1.2			2.35	0.85	2.76471
2.07	1.4	1.47857		1.52
1.69	1.33	1.27068		1.98	0.87	2.27586
1.53	1.04	1.47115		1.99
1.82	1.1	1.65455		1.39	0.95	1.46316
1.72	1.47	1.17007		2.16	0.86	2.51163
1.31	1.42	0.922535		2.08	0.94	2.21277
2.01	1.17	1.71795		1.43	0.65	2.2
1.6	1.14	1.40351		1.98	1.08	1.83333
1.49	1.11	1.34234		1.54	0.86	1.7907
1.37	1.53	0.895425		1.62
1.66	1.24	1.33871		1.2
1.87	1.15	1.62609			0.73
2.27	1.4	1.62143			1.06
1.87	1.2	1.55833		2.24	0.82	2.73171
1.31	1.33	0.984962			1.08
1.6	1.31	1.22137		1.6	1.02	1.56863
1.57	1.12	1.40179		1.34	0.58	2.31034
1.62	1.27	1.27559		2.22	0.78	2.84615
2.2	0.84	2.61905		2.46	0.83	2.96386
1.51	1.03	1.46602		1.28	0.8	1.6
1.73	1.12	1.54464		1.83	0.86	2.12791
1.54	1.39	1.10791
1.63	1.14	1.42982		1.38	0.93	1.48387
	1.26			1.16	1.04	1.11538
1.67	1.06	1.57547		1.86	0.85	2.18824
1.53	1.33	1.15038		1	0.8	1.25
1.43	1.52	0.940789		1.97	1.07	1.84112
	0.81			1.89	0.92	2.05435
	1.13			1.03	1.07	0.962617
1.68	1.25	1.344		1.99	1.08	1.84259
1.53	1.02	1.5		1.23	0.73	1.68493
1.32	1.26	1.04762		1.93
1.61	1.13	1.42478		1.53	1.01	1.51485
1.67	1.12	1.49107		1.16
1.82	1.51	1.2053		2.34	0.97	2.41237
1.76	1.32	1.33333		1.5	1.18	1.27119
1.61	1.14	1.41228		1.65	0.81	2.03704
1.73	1.18	1.4661		1.88	1.05	1.79048
1.76	1.18	1.49153		1.67	0.56	2.98214
	1.35			2.19	0.9	2.43333
1.63	1.22	1.33607		2.19	0.94	2.32979
1.82	0.86	2.11628			0.75
	1			2.05	0.79	2.59494
1.57	1.28	1.22656		1.14	0.8	1.425
	1.31			1.34	1	1.34
	1.05			1.57	0.68	2.30882
	1.29
1.52	1.5	1.01333		2.07	0.91	2.27473
	1.33
2.03	1.26	1.61111
1.67	1.26	1.3254
1.54	1.41	1.0922		2.12	1.09	1.94495
				1.23	1.25	0.984
1.68	1.06	1.58491		1.51	1	1.51
1.65	1.1	1.5		1.29
1.24	1.07	1.15888		1.01	0.63	1.60317
	1.52			1.55	0.65	2.38462
2.3	1.35	1.7037		1.48	0.73	2.0274
	1.21
1.67	1.1	1.51818		1.41	0.75	1.88
2.15	1.24	1.73387		1.65	0.86	1.9186
	1.13			1.36	0.93	1.46237
1.54	1.04	1.48077		1.95	0.78	2.5
1.81	1.4	1.29286		2.17	0.81	2.67901
1.41	0.84	1.67857		1.34
	1.29			1.72	0.96	1.79167
	1.37
1.62	1.18	1.37288		2.32	1.03	2.25243
1.52	1.27	1.19685			0.83
1.62	1.29	1.25581			0.93
	1.12			2.01	0.76	2.64474
1.85	1.34	1.3806		2.01	1.03	1.95146
1.84	1.36	1.35294		1.18
1.48	1.23	1.20325
1.92	1.1	1.74545		1.62	0.67	2.41791
1.54	1.4	1.1		1.5	0.98	1.53061
	1.14			1.81	0.73	2.47945
1.52	1.04	1.46154		1.81	0.85	2.12941
1.5	0.99	1.51515		2.05	0.98	2.09184
				1.52	0.96	1.58333
1.53	1.17	1.30769		1.88	0.83	2.26506
	1.24			1.84	0.94	1.95745
	1.3				0.89
1.83	1.38	1.32609
2.21	1.15	1.92174		1.81	0.92	1.96739
	1.18			2.25	0.86	2.61628
	1.17			1.9	1.06	1.79245
1.88	1.12	1.67857		1.45	0.76	1.90789
1.56	1.2	1.3		2.14	0.91	2.35165
1.7	1.1	1.54545		2.02	0.92	2.19565
1.41	0.89	1.58427		1.87
	1.04			2.58	0.98	2.63265
1.48	1.2	1.23333		1.46	0.84	1.7381
1.38	1.43	0.965035		1.57
1.76	1.32	1.33333		2.01	0.97	2.07216
1.79	1.04	1.72115		1.78	0.89	2
2.28	1.22	1.86885		1.31	0.91	1.43956
1.79	1.15	1.55652		1.42	0.83	1.71084
1.88	1.24	1.51613
	1.19
	1.26
	1.17
1.46	1.57	0.929936		1.39	0.71	1.95775
1.59	1.27	1.25197		1.97	0.77	2.55844
1.56	1	1.56			0.74
1.49	1.33	1.1203
1.72	1.08	1.59259		1.41	0.94	1.5
	1.19			1.94	0.97	2
	1.02			1.95	0.71	2.74648
1.51	1.49	1.01342		1.74	1	1.74
1.76	1.23	1.43089		1.58	0.95	1.66316
				1.79	0.92	1.94565
1.74	1.32	1.31818
1.61	1.61	1		1.88	1.11	1.69369
				2.06
1.82	1.12	1.625		2.22
1.64	1.22	1.34426
1.69	1.41	1.19858		1.88	0.95	1.97895
				1.61	1.07	1.50467
					0.75
	1.07				0.65
1.63	0.99	1.64646		2.28	0.87	2.62069
	1.18			2.48	0.87	2.85057
1.77	1.08	1.63889
	1.06
1.36	1.18	1.15254		1.56
				2.11	0.91	2.31868
1.61	1.12	1.4375
				1.69	1.07	1.57944
1.94	1.3	1.49231
1.48	0.91	1.62637
1.65	1.25	1.32		1.86	0.83	2.24096
1.91	1.42	1.34507
1.87	1.36	1.375		1.76	0.89	1.97753
	1.21
1.47	1.08	1.36111		1.73	1.07	1.61682
	1.15			1.74	0.8	2.175
1.81	1.27	1.4252		2.63	1.14	2.30702
1.72	1.36	1.26471		1.5
					0.9
1.87	1.38	1.35507		1.55	0.99	1.56566
1.79	1.34	1.33582		1.85	0.89	2.07865
1.57	1.07	1.46729
1.96	1.45	1.35172		1.8	0.63	2.85714
				1.39	0.93	1.49462
2.11	0.95	2.22105		2.52	0.69	3.65217
	1.03			1.49	0.86	1.73256
	1.01			1.87
				2.18	0.8	2.725
1.67	1	1.67		2.12
1.38	0.89	1.55056		1.28
1.63	1.4	1.16429		2.07	0.89	2.32584
1.49	1.11	1.34234		1.27	0.84	1.5119
1.9	1.47	1.29252		1.84	0.97	1.89691
1.76	1	1.76		2.24	0.81	2.76543
1.95				1.84
1.51	1.45	1.04138		2.08	0.91	2.28571
1.67	1.36	1.22794
1.54	1.33	1.15789		1.54	1.08	1.42593
				1.82	1.02	1.78431
					0.96
1.67	1.12	1.49107
	1.25			1.66	0.68	2.44118
1.71	1.37	1.24818		2.42	1.42	1.70423
	1.28			1.46	0.85	1.71765
2.06	1.42	1.4507		2.28	0.9	2.53333
				2.45	0.87	2.81609
					0.62
1.61	1.41	1.14184		2.49	0.89	2.79775
1.92	1.3	1.47692		2.14	0.87	2.45977
1.41	1.2	1.175			0.79
				1.92	0.71	2.70423
1.59	1.5	1.06		2.15
	1.43			1.32
1.57	1.1	1.42727		1.94	0.94	2.06383
1.75	1.16	1.50862
2.04	1.12	1.82143		1.69	0.76	2.22368
1.83	1.12	1.63393		2.44	0.82	2.97561
1.64	1.16	1.41379
1.52	1.2	1.26667		1.78	0.94	1.89362
1.81	1.13	1.60177		1.76	1.02	1.72549
	1.18			1.42	0.72	1.97222
1.33	0.95	1.4		2.4	0.73	3.28767
1.95	0.97	2.01031
1.58	1.04	1.51923		1.7	0.65	2.61538
1.29	1.25	1.032		2.1	0.88	2.38636
1.7	1.2	1.41667
1.79	1.12	1.59821			0.7
1.34	1.11	1.20721		1.94	0.92	2.1087
1.65	1.19	1.38655		1.53	0.83	1.84337
2.04	1.34	1.52239
1.68	1.01	1.66337		1.9	0.88	2.15909
1.55	1.44	1.07639
1.4	1.41	0.992908			0.89
1.69				1.64	1	1.64
1.61	1.05	1.53333			0.64
	1.14			2.17	0.99	2.19192
1.54	1.07	1.43925		1.32	0.68	1.94118
1.72	1.16	1.48276		2.33	0.89	2.61798
1.73	1.01	1.71287
	1.4			1.41	1.01	1.39604
1.42	1.18	1.20339
1.53	1.06	1.4434			0.88
				1.25	0.9	1.38889
1.55	1	1.55
1.57	1.13	1.38938
1.82				1.1	0.67	1.64179
1.95	1.47	1.32653		2.52	1.17	2.15385
				2.14	0.79	2.70886
1.88	1.17	1.60684		1.55	0.66	2.34848
1.6	1.19	1.34454		0.99	1.21	0.818182
1.28	1.21	1.05785			0.52
1.5	1.32	1.13636		1.99	0.94	2.11702
1.58	1.36	1.16176		1.37	0.98	1.39796
2.05	1.07	1.91589
1.52	1	1.52
1.94	1.48	1.31081		1.36	0.57	2.38596
1.75	1.46	1.19863
1.36	1.33	1.02256		1.76	1.04	1.69231
1.84	1.21	1.52066			0.93
1.38	1.16	1.18966			0.91
1.66	1.43	1.16084		2.06	0.97	2.12371
1.55	1.16	1.33621		1.59	0.95	1.67368
					0.79
1.56
1.53	1.35	1.13333		1.78
1.75	1.42	1.23239		1.34	1.2	1.11667
2.05	1.63	1.25767		1.83	0.95	1.92632
	1.47
					0.89
1.55	1.01	1.53465		1.95	1	1.95
1.49	1.27	1.17323		1.83	1.09	1.6789
1.43	1.32	1.08333		2.28	0.87	2.62069
				1.49	0.72	2.06944
					0.68
1.17	1.23	0.95122		1.58	1.05	1.50476
1.63	1.02	1.59804		1.39	0.95	1.46316
				1.56	0.85	1.83529
1.95	1.05	1.85714
1.92	1.24	1.54839		2.24	1.24	1.80645
1.78
1.57	1.27	1.23622		1.27	0.86	1.47674
	1.19			2.25	0.78	2.88462
1.98	1.16	1.7069			0.9
1.54	1.35	1.14074
	1.3			1.57	0.93	1.68817
1.52	1.63	0.932515
	1.09
				2.54	1.04	2.44231
	1.39			1.44	0.87	1.65517
1.56	1.3	1.2		2.14	1.17	1.82906
1.4	1.21	1.15702		1.92	1.13	1.69912
					0.76
1.64	1.41	1.16312			1
1.86	1.03	1.80583		1.74	0.6	2.9
	0.9			1.89	0.97	1.94845
1.57	1.42	1.10563		1.5	1.09	1.37615
1.63	0.96	1.69792
1.54	1.16	1.32759		1.77	0.73	2.42466
				1.7	0.69	2.46377
	1.18			1.82	0.77	2.36364
					0.67
2.01	1.39	1.44604		2.22	0.77	2.88312
1.71	1.24	1.37903
	1.37				1.16
				1.59	0.91	1.74725
1.54	1.09	1.41284		1.48	0.91	1.62637
1.96	1.45	1.35172		1.65	1.06	1.5566
1.91	1.15	1.66087		2.2	0.82	2.68293
1.65	0.96	1.71875		1.42
1.54	0.94	1.6383		1.56	0.64	2.4375
				1.63	0.89	1.83146
	1.08			1.69	0.83	2.03614
1.8	0.94	1.91489		2.05	0.82	2.5
1.82	1.28	1.42188		1.39	0.93	1.49462
1.39	1.15	1.2087		2.14

## Sheet: SES
	EMPLOYED (0=no; 1=yes)	education (years)	Married or partnered (0=no; 1=yes)	type_housing (0=wendy; 1=council; 2=informal; 3=farm; 4=apartment; 5=trailer; 6=other e.g.shelter)	electricity (0=no; 1=yes)	phone (0=no; 1=yes)	running water (0=no; 1=yes)	peoplePERroom	household income (rands)		EMPLOYED (0=no; 1=yes)	Married or partnered (0=no; 1=yes)	electricity (0=no; 1=yes)	phone (0=no; 1=yes)	running water (0=no; 1=yes)	SES Variable
	0	7	1	1	1	1	1	3.5			0	1	1	1	1	4
	1	9	1	0	1	1	0	1.66667	600		1	1	1	1	0	4
	1	11	1	0	1	0	0	0.666667	1000		1	1	1	0	0	3
	1	12	1	2	1	1	1	1.5	666.667		1	1	1	1	1	5
	1	12	1	1	1	1	1	1.33333	750		1	1	1	1	1	5
	0	8	1	1	1	1	1	3.5	71.4286		0	1	1	1	1	4
	0	8	1	1	1	0	1	1.25	428.571		0	1	1	0	1	3
	1	12	1	1	1	1	1	0.5	500		1	1	1	1	1	5
		10	1									1				1
	1	12	1	4	1	0	1	1	750		1	1	1	0	1	4
	1	13	1	4	1	1	1	1	1000		1	1	1	1	1	5
	0	12	1	1	1	1	1	1	500		0	1	1	1	1	4
	0	8	1	4	1	1	1	1.5	500		0	1	1	1	1	4
	1	11	1	0	1	1	1	2.5	600		1	1	1	1	1	5
	0	8	0	1	1	0	1	3.5	285.714		0	0	1	0	1	2
		11	1	1	1	1	1	0.8				1	1	1	1	4
	0	10	1	0	1	0	0	0.75	857.143		0	1	1	0	0	2
	0	10	1	0	1	0	0	1.33333	200		0	1	1	0	0	2
	0	11	1	4	1	1	1	0.75	166.667		0	1	1	1	1	4
		7	1	1	0	0	0	1.6				1	0	0	0	1
	0	10	1	1	1	1	1	2	125		0	1	1	1	1	4
	1	12	1	4	1	1	1	1	1333.33		1	1	1	1	1	5
	0	7	1	1	1	1	1	1.4	571.429		0	1	1	1	1	4
	1	12	1	1	1	1	1	1.8	400		1	1	1	1	1	5
	1	6	0	1	1	0	1	1.6			1	0	1	0	1	3
	1	12	1	0	1	1	0	1	1000		1	1	1	1	0	4
	0	12	1	4	1	1	1	0.75	1666.67		0	1	1	1	1	4
	0	12	1	2	0	1	0	6	333.333		0	1	0	1	0	2
	0	9	1	1	1	1	1	0.833333			0	1	1	1	1	4
	0	11	1	1	1	1	1	1.5	333.333		0	1	1	1	1	4
	1	11	1	4	1	1	1	0.333333	1000		1	1	1	1	1	5
		12	1	1	1	1	1	2				1	1	1	1	4
		10	1	1	1	1	1	2	250			1	1	1	1	4
	0	10	1	4	1	1	1	2			0	1	1	1	1	4
	1	10	1	4	1	1	1	1.33333			1	1	1	1	1	5
	0	10	1	0	1	0	0	2	1000		0	1	1	0	0	2
	1	12	1	4	1	1	1	0.6	1666.67		1	1	1	1	1	5
		12	1	1	1	0	1	1.2				1	1	0	1	3
	1	11	1	0	1	0	0	1.5	1000		1	1	1	0	0	3
	0	8	0	0	1	1	0	3	333.333		0	0	1	1	0	2
	0	10	1	1	1	1	1	1.75	571.429		0	1	1	1	1	4
	1	11	1	0	1	1	1	1	1000		1	1	1	1	1	5
		9	1	1	1	1	1	1.75				1	1	1	1	4
	0	10	1	1	1	1	1	1.5			0	1	1	1	1	4
	0	7	1	0	1	0	0	1.5	500		0	1	1	0	0	2
	1	11	1	0	1	1	0	0.75	1666.67		1	1	1	1	0	4
	1	10	1	0	1	1	1	1	1333.33		1	1	1	1	1	5
	0	12	1	0	1	1	0	1	1500		0	1	1	1	0	3
	0	9	1	6	1	1	0	1.5			0	1	1	1	0	3
	1	10	1	0	1	1	0	1.33333	800		1	1	1	1	0	4
	1	9	1	4	1	1	1	1.25			1	1	1	1	1	5
		10	1	1	1	1	1	1.25				1	1	1	1	4
	1	9	1	0	1	1	1	1	1500		1	1	1	1	1	5
	1	11	1	1	1	1	1	1	1250		1	1	1	1	1	5
	1	10	1	4	1	1	1	0.6	666.667		1	1	1	1	1	5
	0	10	0	1	1	1	1	1			0	0	1	1	1	3
	1	12	1	1	1	1	1	1	1500		1	1	1	1	1	5
	1	10	1	4	1	1	1	0.75	333.333		1	1	1	1	1	5
		10	1	0	1	1	0	2	500			1	1	1	0	3
	1	11	1	4	1	1	1	0.5	1000		1	1	1	1	1	5
		12	1	4	1	1	1		857.143			1	1	1	1	4
	1	9	1	0	1	1	0	1	1250		1	1	1	1	0	4
		11	1	1	1	1	1	1.5	166.667			1	1	1	1	4
		8	1	1	1	1	1	1.5				1	1	1	1	4
	1	12	1	0	1	1	0	2	200		1	1	1	1	0	4
	0	8	1	0	1	1	0	1	1250		0	1	1	1	0	3
	1	8	1	1	1	0	1	0.75	1250		1	1	1	0	1	4
		11	1	1	1	1	1	1.5				1	1	1	1	4
	1	9	0	1	1	1	1	1.6	62.5		1	0	1	1	1	4
	1	5	0	2	1	0	0	3	166.667		1	0	1	0	0	2
	0	12	1	1	1	1	1	1.25	500		0	1	1	1	1	4
	1	12	1	1	1	1	1	1.5			1	1	1	1	1	5
	0	9	1	0	1	1	0	1	1000		0	1	1	1	0	3
		11	1	1	1	1	1	2.33333				1	1	1	1	4
	0	10	1	1	1	1	1	3.25			0	1	1	1	1	4
	0	10	1	4	1	1	1	1			0	1	1	1	1	4
	1	11	1	1	1	1	1	2.4	1666.67		1	1	1	1	1	5
		11	1	1	1	1	1	1.33333				1	1	1	1	4
	1	12	1	4	1	1	1	0.5	1000		1	1	1	1	1	5
	0	12	1	0	1	1	0	1	1666.67		0	1	1	1	0	3
	0	9	1	4	1	1	0	1	333.333		0	1	1	1	0	3
	1	9	1	0	1	1	1	1.33333	750		1	1	1	1	1	5
		10	1	1	1	1	1	2.5				1	1	1	1	4
		8	1	4	1	1	1	1.75				1	1	1	1	4
	0	10	1	1	1	1	1	2			0	1	1	1	1	4
	1	12	1	4	1	1	1	0.6	666.667		1	1	1	1	1	5
	0	7	1	1	1	1	1	1	166.667		0	1	1	1	1	4
	0	9	1	0	1	1	0	3.5	272.727		0	1	1	1	0	3
	0	6	1	1	1	1	1	2	666.667		0	1	1	1	1	4
	1	13	1	1	1	1	1	1	3000		1	1	1	1	1	5
	1	9	1	0	1	1	1	1	1500		1	1	1	1	1	5
		10	1	4	1	1	1	1.4				1	1	1	1	4
	1	12	1	1	1	1	1	4.33333			1	1	1	1	1	5
	1	12	1	1	1	1	1	1	250		1	1	1	1	1	5
		8		2	1	1	0	0.5	250				1	1	0	2
	0	10	1	1	1	0	1	1.66667			0	1	1	0	1	3
	0	5	1	0	1	1	0	4	400		0	1	1	1	0	3
	0	8	1	4	1	1	1	2.33333	100		0	1	1	1	1	4
		10	1	4	1	1	1	0.571429	500			1	1	1	1	4
	1	8	1	2	1	1	0	2.5	400		1	1	1	1	0	4
		9	1	1	1	0	1	2	62.5			1	1	0	1	3
	1	10	1	1	1	1	1	0.8			1	1	1	1	1	5
	0	9	1	1	1	1	1	0.75	333.333		0	1	1	1	1	4
	0	12	1	4	1	1	1	0.75	1250		0	1	1	1	1	4
	0	11	1	1	1	1	1	1	1000		0	1	1	1	1	4
		10	1	4	1	1	1	1.33333	1000			1	1	1	1	4
	0	11	1	1	1	1	1	1.75	750		0	1	1	1	1	4
	0	8	1	1	1	0	1	1.25			0	1	1	0	1	3
		12	1	0	1	1	0	1				1	1	1	0	3
		11	1	1	1	1	1	0.75	500			1	1	1	1	4
		7	1	1	1	1	1	1.33333	333.333			1	1	1	1	4
	0	10	1	1	1	1	1	2.25			0	1	1	1	1	4
	0	9	1	4	1	1	1	1.4	600		0	1	1	1	1	4
	0	5	1	4	1	1	1	0.666667	1000		0	1	1	1	1	4
	1	12	1	1	1	1	1	1	600		1	1	1	1	1	5
	0	12	1	0	1	1	0	0.75	1000		0	1	1	1	0	3
		10	1									1				1
	0	12	1	5	1	1	1	2			0	1	1	1	1	4
	1	12	1	4	1	1	1	3.5	1000		1	1	1	1	1	5
	0	11	1	1	1	1	1	1.33333	750		0	1	1	1	1	4
	0	10	1	1	1	1	1	2	500		0	1	1	1	1	4
	1	9	1	0	1	1	0	0.666667	2500		1	1	1	1	0	4
		10	1	1	1	1	1	4				1	1	1	1	4
	0	11	1	4	1	1	1	1.5			0	1	1	1	1	4
	1	12	1	5	1	1	1	0.666667	2000		1	1	1	1	1	5
	1	12	1	1	1	1	1	1	1000		1	1	1	1	1	5
	1	9	1	1	1	1	1	1.25	1200		1	1	1	1	1	5
	0	7	1	1	0	1	0	8	333.333		0	1	0	1	0	2
	0	9	1	4	1	1	1	1.2	166.667		0	1	1	1	1	4
	0	12	1	0	1	1	1	1	333.333		0	1	1	1	1	4
	1	12	1	0	1	1	1	0.666667	1500		1	1	1	1	1	5
		8	1	1	1	0	1	1				1	1	0	1	3
	0	9	1	0	1	1	0	3	1333.33		0	1	1	1	0	3
	0	10	1	0	1	1	1	2.25	333.333		0	1	1	1	1	4
	1	11	1	1	1	1	1	2	571.429		1	1	1	1	1	5
	0	8	1	4	1	0	1	4.5	555.556		0	1	1	0	1	3
	0	9	1	1	1	1	0	2	500		0	1	1	1	0	3
	0	10	1	1	1	1	1	2			0	1	1	1	1	4
	0	10	1	1	1	1	1	1.33333	1000		0	1	1	1	1	4
	1	10	1	0	1	1	1	1.5	1333.33		1	1	1	1	1	5
	1	11	1	1	1	1	1	1			1	1	1	1	1	5
		10	0	1	1	1	1	1.66667	400			0	1	1	1	3
	0	9	1	4	1	1	1	1.25	1000		0	1	1	1	1	4
	1	10	0	0	1	1	1	3	1000		1	0	1	1	1	4
	0	12	0	4	1	1	1	1.75	142.857		0	0	1	1	1	3
	1	10	1	4	1	1	1	1	600		1	1	1	1	1	5
	0	8	1	4	1	1	1	1.2	833.333		0	1	1	1	1	4
	1	12	1	4	1	1	1	0.6	2000		1	1	1	1	1	5
	0	12	1	4	1	1	1	1	500		0	1	1	1	1	4
		9	1	1	1	1	1	2.5				1	1	1	1	4
	1	9	1	4	1	1	1	1.2	333.333		1	1	1	1	1	5
	0	10	1	4	1	1	0	5.5	181.818		0	1	1	1	0	3
	1	12	0	4	1	1	1	0.8	500		1	0	1	1	1	4
	1	13	1	1	1	1	1	1.4	714.286		1	1	1	1	1	5
	1	12	1	4	1	1	1	1.75	428.571		1	1	1	1	1	5
	0	8	1	1	1	1	1	1	1000		0	1	1	1	1	4
	1	11	1	1	1	1	1	1	1500		1	1	1	1	1	5
	0	9	1	1	1	1	1	1.5			0	1	1	1	1	4
	0	10	1	4	1	1	1	3	666.667		0	1	1	1	1	4
	0	10	1	0	1	1	0	3	1000		0	1	1	1	0	3
	0	11	1	1	1	1	1	2	625		0	1	1	1	1	4
	0	10	1	1	1	0	1	1.5	666.667		0	1	1	0	1	3
	0	10	1	0	1	1	1	1.66667			0	1	1	1	1	4
		9	1	0	1	1	0	2.5				1	1	1	0	3
	0	10	1	0	1	1	0	5	400		0	1	1	1	0	3
	0	9	0	0	0	0	0	6	250		0	0	0	0	0	0
		11	1	0	1	1	1	0.75				1	1	1	1	4
	0	8	1	4	1	1	1	1.25	666.667		0	1	1	1	1	4
	0	10	1	4	1	1	1	1.75	214.286		0	1	1	1	1	4
	0	11	1	2	1	0	0	0.5	250		0	1	1	0	0	2
	1	9	1	0	1	0	0	0.666667	2500		1	1	1	0	0	3
	1	12	1	1	1	0	1	1.16667			1	1	1	0	1	4
	0	11	1	1	1	1	1	1	666.667		0	1	1	1	1	4
	1	9	1	1	1	1	1	4.5	555.556		1	1	1	1	1	5
	0	11	1	2	1	1	0	0.666667	500		0	1	1	1	0	3
	1	9	1	1	1	1	1	1	400		1	1	1	1	1	5
	0	10	1	0	1	1	0	3	1333.33		0	1	1	1	0	3
	0	10	1	1	1	1	1	1.66667	600		0	1	1	1	1	4
		12		1	1	1	1	0.5					1	1	1	3
	0	12	1	4	1	1	1	0.5	3000		0	1	1	1	1	4
	1	9	1	1	1	1	1	2.5			1	1	1	1	1	5
	0	13	0	1	1	1	1	1.5	500		0	0	1	1	1	3
	0	8	1	1	1	1	1	1.25	2000		0	1	1	1	1	4
	0	9	1	0	1	0	0	2	166.667		0	1	1	0	0	2
	1	10	1	0	1	1	1	1	500		1	1	1	1	1	5
	1	10	1	1	1	1	1	2	500		1	1	1	1	1	5
	1	9	1	0	1	1	0	1.5	1000		1	1	1	1	0	4
	0	8	1	1	1	1	1	1.6			0	1	1	1	1	4
	0	8	1	0	1	1	0	1.33333	1500		0	1	1	1	0	3
	1	6	1	4	1	1	1	3	1000		1	1	1	1	1	5
	1	12	1	0	1	1	0	1	1500		1	1	1	1	0	4
	1	11	1	4	1	1	1	1.16667	857.143		1	1	1	1	1	5
	0	10	1	1	1	0	1	1.25	333.333		0	1	1	0	1	3
	1	11	1	1	1	1	1	3	375		1	1	1	1	1	5
		8	1	0	1	1	0	1.33333				1	1	1	0	3
	0	10	1	0	1	0	0	5	1200		0	1	1	0	0	2
	1	12	1	4	1	1	1	1.5	2000		1	1	1	1	1	5
	0	9	1	1	1	0	0	1.66667	800		0	1	1	0	0	2
		12	1	4	1	1	1	1				1	1	1	1	4
	1	10	1	0	1	1	1	0.666667	1333.33		1	1	1	1	1	5
	0	12	1	4	1	1	1	0.375	2000		0	1	1	1	1	4
	1	12	1	4	1	1	1	1	600		1	1	1	1	1	5
	0	10	1	0	1	1	1	3	1333.33		0	1	1	1	1	4
	1	12	0	4	1	1	1	0.6	2000		1	0	1	1	1	4
	0	10	1	2	1	0	0	1			0	1	1	0	0	2
	0	9	1	1	1	1	1	2			0	1	1	1	1	4
	0	9	1	0	1	1	1	1.5			0	1	1	1	1	4
		12	1	4	1	1	1	3				1	1	1	1	4
	1	8	1	0	1	1	0		1500		1	1	1	1	0	4
	1	12	1	1	1	0	1	2			1	1	1	0	1	4
	1	6	1	1	1	1	1	1.66667	333.333		1	1	1	1	1	5
	0	11	1	0	1	1	1	1	1500		0	1	1	1	1	4
	1	11	1	1	0	0	1	1.66667	400		1	1	0	0	1	3
	0	12	1	1	1	1	1	3	833.333		0	1	1	1	1	4
	1	10	1	4	1	1	1	0.666667	1000		1	1	1	1	1	5
	0	10	1	0	1	0	0	3	166.667		0	1	1	0	0	2
	0	9	0	1	1	1	1	2.5	100		0	0	1	1	1	3
	1	12	1	6	1	1	1	0.5	2000		1	1	1	1	1	5
	1	9	1	0	1	1	1	0.75	2000		1	1	1	1	1	5
		12	1	1	1	1	1	1.2	500			1	1	1	1	4
	0	12	1	1	1	1	1	1.2	666.667		0	1	1	1	1	4
	0	11	0	1	1	1	1	1.75			0	0	1	1	1	3
	0	12	1	1	1	1	1	2.5			0	1	1	1	1	4
	0	10	1	1	1	1	1	1.2	666.667		0	1	1	1	1	4
	1	11	1	1	1	1	1	1			1	1	1	1	1	5
	0	9	1	4	1	1	1	0.833333	1000		0	1	1	1	1	4
	1	9	1	1	1	1	1	1.33333	1000		1	1	1	1	1	5
	0	12	1	1	1	1	1	1.25	500		0	1	1	1	1	4
	0	8	0	4	1	1	1	1.2	333.333		0	0	1	1	1	3
	1	12	1	1	1	1	1	2	500		1	1	1	1	1	5
	0	9	1	1	1	1	1	1			0	1	1	1	1	4
	0	12	1	1	1	0	1	0.833333	100		0	1	1	0	1	3
		10	1	2	1	1	0	2	1500			1	1	1	0	3
	0	10	1	1	1	0	1	2.25	333.333		0	1	1	0	1	3
	1	10	1	0	1	0	0	1.5	750		1	1	1	0	0	3
	0	12	1	4	1	1	1	1	600		0	1	1	1	1	4
	1	12	1		1	1	1	1	1200		1	1	1	1	1	5
	0	9	1	1	1	1	1	1.5	333.333		0	1	1	1	1	4
	0	11	1	0	0	1	0	2			0	1	0	1	0	2
	1	10	1	1	1	1	1	1	200		1	1	1	1	1	5
	0	11	1	4	1	1	1	1.6	750		0	1	1	1	1	4
	1	10	1	0	1	1	0	1.5	1000		1	1	1	1	0	4
	0	11	1	1	1	1	1	2.66667			0	1	1	1	1	4
	0	12	1	1	1	1	1	2			0	1	1	1	1	4
	0	10	1	1	1	1	1	3			0	1	1	1	1	4
	0	11	1	4	1	1	1	1.2	666.667		0	1	1	1	1	4
	1	12	1	0	1	1	0	0.666667	1333.33		1	1	1	1	0	4
	0	9	1	0	1	1	0	2			0	1	1	1	0	3
	0	10	1	4	1	1	1	1			0	1	1	1	1	4
	0	12	1	1	1	1	1	0.75	250		0	1	1	1	1	4
	1	10	1	1	1	1	1	1.25	500		1	1	1	1	1	5
	0	9	1	1	1	1	1	1.5	500		0	1	1	1	1	4
	0	10	1	1	1	1	1	6	333.333		0	1	1	1	1	4
	0	9	1	2	1	0	0	0.666667	166.667		0	1	1	0	0	2
	0	10	1	1	1	1	1	2	500		0	1	1	1	1	4
	0	10	1	1	1	1	1	2	1500		0	1	1	1	1	4
	0	10	1	0	1	1	1	1.33333	1500		0	1	1	1	1	4
	0	12	1	1	1	1	1	1.6	125		0	1	1	1	1	4
	0	12	1	4	1	1	1	1	1000		0	1	1	1	1	4
	1	7	1	0	1	1	0	2	500		1	1	1	1	0	4
	0	4	1	1	1	0	1	2.5	400		0	1	1	0	1	3
		8	0	6	1	1	1	5				0	1	1	1	3
	1	10	1	1	1	1	1	1.5	833.333		1	1	1	1	1	5
		10	1	4	1	0	1	1.75				1	1	0	1	3
	0	10	1	0	1	1	0	2.33333	142.857		0	1	1	1	0	3
	1	8	1	0	1	1	1	1.5	750		1	1	1	1	1	5
	1	12	1	1	1	1	1	0.75	1333.33		1	1	1	1	1	5
		10	1	2	0	1	0	2.66667				1	0	1	0	2
	0	8	1	1	1	0	1	3	333.333		0	1	1	0	1	3
	0	10	0	1	1	1	1	1			0	0	1	1	1	3
	0	9	0	1	1	1	1	1.5	250		0	0	1	1	1	3
	0	12	1	0	1	1	1	1	1000		0	1	1	1	1	4
		9	1	1	1	1	1	2				1	1	1	1	4
	0	9	1	0	1	1	1	1.5	1000		0	1	1	1	1	4
	1	6	1	4	1	1	1	1.25	400		1	1	1	1	1	5
	1	12	1	0	1	1	0	1	2000		1	1	1	1	0	4
	0	9	0	0	0	0	0	2			0	0	0	0	0	0
	0	9	0	1	1	1	1	2.5	400		0	0	1	1	1	3
		12	1	4	1	1	1	1.2				1	1	1	1	4
	0	9	1	4	1	1	1	1.6			0	1	1	1	1	4
		12	1	1	1	1	1	0.75	666.667			1	1	1	1	4
	0	11	1	4	1	1	1	1.71429			0	1	1	1	1	4
		10	1	1	1	1	1	3				1	1	1	1	4
		9	1	0	1	0	0	1	250			1	1	0	0	2
	0	10	1	1	1	1	1	1.75	1000		0	1	1	1	1	4
	0	11	1	0	1	1	0	1.5			0	1	1	1	0	3
	0	9	1	6	1	1	1	1	1333.33		0	1	1	1	1	4
	0	10	1	1	1	1	1	1.75			0	1	1	1	1	4
	0	11	1	1	1	0	1	1.5	333.333		0	1	1	0	1	3
	0	10	1	1	1	0	1		461.538		0	1	1	0	1	3
	0	12	1	1	1	1	1	1			0	1	1	1	1	4
	0	9	1	4	1	1	1	1.5			0	1	1	1	1	4
	0	10	1	0	1	0	1	3			0	1	1	0	1	3
	0	9	1	4	1	1	1	1.25	666.667		0	1	1	1	1	4
	1	10	1	4	1	1	1	1.5	1666.67		1	1	1	1	1	5
	0	9	1	0	1	1	1	3			0	1	1	1	1	4
	0	10	1	1	1	1	1	1.33333			0	1	1	1	1	4
	0	6	1	4	1	0	1	0.6	666.667		0	1	1	0	1	3
	1	7	1	1	1	1	1	3.33333	500		1	1	1	1	1	5
	1	10	1	0	1	1	0	2	2000		1	1	1	1	0	4
	1	9	1	4	1	1	1	0.5	2500		1	1	1	1	1	5
	0	8	1	1	1	1	1	3	133.333		0	1	1	1	1	4
	0	8	1	0	1	0	0	3	166.667		0	1	1	0	0	2
	0	12	1	1	1	1	1	2.66667	142.857		0	1	1	1	1	4
	0	12	1	0	1	1	0	2	750		0	1	1	1	0	3
	1	12	1	1	1	1	1	1.83333	454.545		1	1	1	1	1	5
	0	10	1	4	1	1	1	1.8	222.222		0	1	1	1	1	4
	0	12	0	1	1	1	1	0.5	600		0	0	1	1	1	3
	0	11	1	4	1	1	1	1.2	833.333		0	1	1	1	1	4
	0	8	1	1	1	1	1	1.16667	428.571		0	1	1	1	1	4
	1	11	1	1	1	0	1	2	50		1	1	1	0	1	4
	0	11	1	1	1	1	1	1.66667	1000		0	1	1	1	1	4
	0	11	1	4	1	1	1	2.5	200		0	1	1	1	1	4
	0	12	1	0	1	1	0	1	833.333		0	1	1	1	0	3
	1	10	0	1	1	1	1	6			1	0	1	1	1	4
	1	9	1	1	1	1	1	2			1	1	1	1	1	5
	1	9	0	0	1	0	0	2.5			1	0	1	0	0	2
	0	11	1	1	1	1	1	1.66667			0	1	1	1	1	4
	1	11	1	0	0	1	0	5	333.333		1	1	0	1	0	3
	0	6	1	1	1	0	0	2.5			0	1	1	0	0	2
	0	12	1	4	1	1	1	1			0	1	1	1	1	4
	1	12	1	4	1	1	1	1.5	1000		1	1	1	1	1	5
	0	13	1	4	1	1	1	0.714286	800		0	1	1	1	1	4
	1	12	1	5	1	1	1	1.25	600		1	1	1	1	1	5
	0	12	1	0	1	1	1	0.75	1000		0	1	1	1	1	4
		10	1	0	1	1	0	2	1000			1	1	1	0	3
	1	12	1	4	1	1	1	0.285714	1500		1	1	1	1	1	5
	0	12	1	1	1	1	1	2	250		0	1	1	1	1	4
	0	10	1	1	1	1	1	2	250		0	1	1	1	1	4
	0	12	1	4	1	1	1	1.5	333.333		0	1	1	1	1	4
	0	10	0	4	1	1	1	1.25	1000		0	0	1	1	1	3
	0	9	1	1	1	0	1	1.25	400		0	1	1	0	1	3
	1	11	1	5	1	1	1	0.375			1	1	1	1	1	5
	1	12	1	1	1	1	1	1.25			1	1	1	1	1	5
	0	12	1	4	1	1	1	1.25			0	1	1	1	1	4
	0	9	1	1	1	1	1	1.75	666.667		0	1	1	1	1	4
	0	12	1	1	1	1	1	1.2	666.667		0	1	1	1	1	4
	0	8	1	0	1	0	0	2	250		0	1	1	0	0	2
	1	10	1	0	1	0	1	4	500		1	1	1	0	1	4
	0	8	1	1	1	1	1	1.25	166.667		0	1	1	1	1	4
	0	8	1	1	1	1	1	1	600		0	1	1	1	1	4
	1	12	1	0	1	1	0	1.5	1333.33		1	1	1	1	0	4
	0	9	0	1	1	0	1	3	222.222		0	0	1	0	1	2
	1	6	1	2	1	1	0	2	600		1	1	1	1	0	4
	0	10	1	2	1	1	0	1.25	400		0	1	1	1	0	3
	0	11	1	0	1	1	1	0.8	1000		0	1	1	1	1	4
	0	13	1	4	0	1	1	1	1200		0	1	0	1	1	3
	1	10	1	1	1	1	1	0.5	1500		1	1	1	1	1	5
	1	11	1	0	1	1	1	1	333.333		1	1	1	1	1	5
	0		1	4	1	1	1	1.5	166.667		0	1	1	1	1	4
		10	1	2	1	0	0	2	250			1	1	0	0	2
	1	11		1	1	1	1	1.25	600		1		1	1	1	4
	1	10	1	4	1	1	1	1.66667	1000		1	1	1	1	1	5
	0	7	1	4	1	1	1	1.5	166.667		0	1	1	1	1	4
	1	8		0	1	1	0	1.33333	1000		1		1	1	0	3
	0	10	1	0	1	1	1	1.5	333.333		0	1	1	1	1	4
	0	9	1	1	1	0	1	1.33333	500		0	1	1	0	1	3
	0	11	1	0	1	0	1	3			0	1	1	0	1	3
		7	1	0	1	0	0	1.5				1	1	0	0	2
	0	9	1	1	1	1	1	1.6	454.545		0	1	1	1	1	4
	0	8	1	1	1	1	1	0.8			0	1	1	1	1	4
	0	11	1	1	1	1	1	0.555556	2000		0	1	1	1	1	4
	0	10	1	0	1	0	1	2	1000		0	1	1	0	1	3
	1	12	1	4	1	1	1	1.5	666.667		1	1	1	1	1	5
	0	9	1	2	1	0	1	0.8	250		0	1	1	0	1	3
	0	10	1	1	1	1	0	1	500		0	1	1	1	0	3
	0	10	1	4	1	1	1	0.857143	666.667		0	1	1	1	1	4
	0	9	1	1	1	1	1	1.75			0	1	1	1	1	4
	0	6	1	1	1	1	1	1	750		0	1	1	1	1	4
	1	10	1	1	1	1	1	2.33333	857.143		1	1	1	1	1	5
	0	9	1	0	1	1	1	1	750		0	1	1	1	1	4
	0	9	1	0	1	1	0	0.5	1666.67		0	1	1	1	0	3
	0	10	0	4	1	1	1	0.666667			0	0	1	1	1	3
	0	8	1	4	1	1	1	1.66667			0	1	1	1	1	4
	0	8	1	0	1	0	0	2	250		0	1	1	0	0	2
	1	12	1	4	1	1	1	1	1500		1	1	1	1	1	5
	0	10	1	1	1	1	1	1.5	833.333		0	1	1	1	1	4
	0	12	1	4	1	1	1	1.5	555.556		0	1	1	1	1	4
	0	10	1	1	1	0	1	0.25	250		0	1	1	0	1	3
	1	10	1	1	1	1	1	1	1000		1	1	1	1	1	5
	0	8	1	1	1	1	1	1.25			0	1	1	1	1	4
	1	12	1	1	1	1	1	1.75	857.143		1	1	1	1	1	5
	0	8	1	2	1	0	1	3	375		0	1	1	0	1	3
	0	7	1	4	1	1	1	1.5			0	1	1	1	1	4
		11	1	1	1	1	1	1.5	666.667			1	1	1	1	4
	0	10	1	4	1	1	1	1.66667	600		0	1	1	1	1	4
		9	1	1	1	0	1	1.42857	200			1	1	0	1	3
	0	7	1	0	1	1	0	1.5	166.667		0	1	1	1	0	3
	0	10	1	4	1	0	1	1.6	1000		0	1	1	0	1	3
	0	9	1	1	1	1	1	2.25			0	1	1	1	1	4
	1	12	1	4	1	1	1	1.2	500		1	1	1	1	1	5
	0	10	1	1	1	0	1	1.6	375		0	1	1	0	1	3
	0	8	1	0	1	1	0	1.33333	750		0	1	1	1	0	3
	0	11	1	0	1	0	1	2.5	714.286		0	1	1	0	1	3
	1	11	1	2	1	0	0	4	166.667		1	1	1	0	0	3
	0	9	0	1	1	0	1	2.5			0	0	1	0	1	2
	0	10	1	4	1	1	1	2.5			0	1	1	1	1	4
	0	7	1	0	1	0	0	3	333.333		0	1	1	0	0	2
	1	11	1	1	1	1	1	1.2	1000		1	1	1	1	1	5
	0	8	1	4	1	1	1	2.66667	333.333		0	1	1	1	1	4
	0	8	1	1	1	1	1	1.4	200		0	1	1	1	1	4
	1	7	1	2	1	1	0	1	750		1	1	1	1	0	4
	1	9	1	4	1	1	1	3.66667	1000		1	1	1	1	1	5
	0	12	1	4	1	1	1	0.4	1000		0	1	1	1	1	4
	0	10	1	4	1	1	1	0.75	333.333		0	1	1	1	1	4
		10	1									1				1
		11	1	0	1	1	1	0.666667				1	1	1	1	4
	1	9	1	1	1	1	1	2.5	1500		1	1	1	1	1	5
	0	7	1	4	1	1	1	1.2	833.333		0	1	1	1	1	4
	0	11	1	0	1	1	0	1			0	1	1	1	0	3
		9	1	1	1	1	1	1.25	600			1	1	1	1	4
	0	9	1	1	1	1	1	1.33333	1666.67		0	1	1	1	1	4
	0	13	1	1	1	1	1	0.8	1666.67		0	1	1	1	1	4
	0	8	1	0	1	1	1	1.25	800		0	1	1	1	1	4
	1	13	1	1	1	1	1	1.4	71.4286		1	1	1	1	1	5
	1	12	1	1	1	1	1	1.6	750		1	1	1	1	1	5
	1	13	1	4	1	1	1	1.33333	833.333		1	1	1	1	1	5
	1	11	1	0	1	1	1	1	1250		1	1	1	1	1	5
	0	8	1	4	1	1	1	2			0	1	1	1	1	4
		9	1	0	1	1	0	2.5	800			1	1	1	0	3
	1	12	1	4	1	1	1	1	1000		1	1	1	1	1	5
	0	8	1	0	1	1	1	2	1000		0	1	1	1	1	4
	1	11	1	2	1	1	1	2.25	428.571		1	1	1	1	1	5
	1	11	1	0	1	1	0	1.5	1000		1	1	1	1	0	4
	0	10	1	0	1	1	1	1	333.333		0	1	1	1	1	4
	1	9	1	1	1	1	1	1.5	833.333		1	1	1	1	1	5
	0	9	1	1	1	1	1	1	800		0	1	1	1	1	4
	0	8	1	1	1	0	1	1.25	333.333		0	1	1	0	1	3
	0	8	1	0	1	0	0	3	166.667		0	1	1	0	0	2
	1	12	1	4	1	1	1	1.16667	857.143		1	1	1	1	1	5
	0	10	1	1	1	1	1	2.33333			0	1	1	1	1	4
		9	1	4	1	1	1	1	1200			1	1	1	1	4
	1	9	1	6	1	1	1	1.5	1666.67		1	1	1	1	1	5
	0	12	1	1	1	1	1	1.5	1000		0	1	1	1	1	4
	1	10	1	0	1	1	1	2	500		1	1	1	1	1	5
	0	12	1	4	1	1	1	0.833333	1200		0	1	1	1	1	4
	1	8	1	1	1	0	1	0.8			1	1	1	0	1	4
		9	1	4	1	1	1	1.2	500			1	1	1	1	4
	1	9	1	1	1	1	1	1	500		1	1	1	1	1	5
	0	9	1	4	1	1	1	0.833333			0	1	1	1	1	4
	1	10	1	0	1	1	0	2	500		1	1	1	1	0	4
	0	9	1	0	1	1	0	2.25			0	1	1	1	0	3
	0	9	1	0	1	1	1	2	400		0	1	1	1	1	4
	0	8	1	1	1	1	1	1.75	600		0	1	1	1	1	4
	1	10	1	0	1	0	0	1.5	333.333		1	1	1	0	0	3
	1	7	1	0	1	0	1	8	625		1	1	1	0	1	4
		10	1	1	1	1	1	2				1	1	1	1	4
	1	10	1	1	1	1	1	0.75	666.667		1	1	1	1	1	5
	0	9	1	0	1	1	1	1.5	1000		0	1	1	1	1	4
	0	9	1	0	1	0	1	1.25	400		0	1	1	0	1	3
		11	1	1	1	1	1	4				1	1	1	1	4
	1	10	1	1	1	1	1	1.5			1	1	1	1	1	5
	1	10	1	1	1	1	1	2.5	666.667		1	1	1	1	1	5
	1	10	1	0	1	1	0	1	714.286		1	1	1	1	0	4
	0	8	1	1	1	1	1	2			0	1	1	1	1	4
	0	11	1	1	1	1	1	1.66667	800		0	1	1	1	1	4
	0	9	1	2	1	1	0	4	285.714		0	1	1	1	0	3
	0	12	1	5	1	1	1	0.666667			0	1	1	1	1	4
	0	9	1	0	1	1	1	2	500		0	1	1	1	1	4
	0	8	1	1	1	0	1	1.8	333.333		0	1	1	0	1	3
	0	9	1	1	1	1	1	1.8	1000		0	1	1	1	1	4
	0	8	1	1	1	1	1	3	666.667		0	1	1	1	1	4
	0	9	1	4	1	1	1		1500		0	1	1	1	1	4
	0	10	1	0	1	1	0	1	750		0	1	1	1	0	3
	0	10	1	1	1	0	1	0.8			0	1	1	0	1	3
	1	10	1	1	1	1	1	2			1	1	1	1	1	5
	1	7	1	1	1	1	1	1	1000		1	1	1	1	1	5
	0	9	1	1	1	1	1	1			0	1	1	1	1	4
	0	9	1	0	0	0	0	1	1250		0	1	0	0	0	1
	0	11	1	1	1	1	1	1	500		0	1	1	1	1	4
	0	8	1	0	1	1	0	3	1000		0	1	1	1	0	3
	0	11	1	1	1	1	1	1.8			0	1	1	1	1	4
	0	10	1	1	1	1	1	0.8	1250		0	1	1	1	1	4
	0	10	1	1	1	1	1	1	600		0	1	1	1	1	4
	0	10	1	1	1	1	1	2			0	1	1	1	1	4
		13	1	1	1	1	1	2.25	333.333			1	1	1	1	4
	0	8		0	1	1	0	1.5	555.556		0		1	1	0	2
		10	1	1	1	1	1	1	250			1	1	1	1	4
	1	12	1	0	1	1	1	0.666667	2000		1	1	1	1	1	5
		10	1	1	1	1	1	1	250			1	1	1	1	4
	1	10	1	1	1	1	1	1.4			1	1	1	1	1	5
	0	8	1	1	1	1	1	2.25	333.333		0	1	1	1	1	4
	0	9	1	0	1	1	1	1.33333	1000		0	1	1	1	1	4
	0	12	1	1	1	1	1	1.25			0	1	1	1	1	4
	0	7	1	0	1	1	0	2	857.143		0	1	1	1	0	3
	0	7	1	0	1	1	0	3	250		0	1	1	1	0	3
	0	8	1	0	1	0	1	4			0	1	1	0	1	3
	1	11	1	0	1	1	0	1.5	2000		1	1	1	1	0	4
	0	9	1	0	1	1	0	1	1666.67		0	1	1	1	0	3
	0	10	1	0	1	1	1	0.8	1250		0	1	1	1	1	4
	0	9	1	0	1	0	0	2	500		0	1	1	0	0	2
	1	7	1	4	1	1	1	1	1000		1	1	1	1	1	5
		10	1	4	1	1	1	2.66667				1	1	1	1	4
	0	9	1	2	1	1	0	2.5	100		0	1	1	1	0	3
	0	12	1	1	1	1	1	1	833.333		0	1	1	1	1	4
	0	9	1	4	1	1	1	1.33333	1000		0	1	1	1	1	4
	1	10	1	4	1	1	1	0.5	2000		1	1	1	1	1	5
	0	8	1	0	1	1	1	1.33333			0	1	1	1	1	4
		10	1	0	1	1	0	1.25				1	1	1	0	3
	0	12	1	4	1	1	1	1	1500		0	1	1	1	1	4
	0	9	1	0	1	1	0	1			0	1	1	1	0	3
	0	9	1	1	1	1	1	0.5	1500		0	1	1	1	1	4
		9	1	1	1	1	1	1.5				1	1	1	1	4
	0	7	1	1	1	1	1	3.6	277.778		0	1	1	1	1	4
	1	12	1	4	1	1	1	1	3000		1	1	1	1	1	5
	1	11	1	4	1	1	1	1.25	1000		1	1	1	1	1	5
	1	10	1	0	1	1	0	2.33333	625		1	1	1	1	0	4
	0	11	1	1	1	1	1	1.5			0	1	1	1	1	4
	0	8	1	1	1	0	1	1.66667	100		0	1	1	0	1	3
	0	9	1	4	1	1	1	1	1333.33		0	1	1	1	1	4
		8	1	0	1	1	1	1	1000			1	1	1	1	4
	1	7	1	1	1	0	1	1.5	500		1	1	1	0	1	4
	0	11	1	4	1	1	1	1.33333	750		0	1	1	1	1	4
	0	6	1	1	1	1	1	1.75			0	1	1	1	1	4
	0	8	0	4	1	1	1	6	500		0	0	1	1	1	3
	0	6	1	1	1	1	1	2			0	1	1	1	1	4
	0	10	1	4	1	1	1	1.6	750		0	1	1	1	1	4
	0	12	1	1	1	1	1	1.6	750		0	1	1	1	1	4
	0	10	1	4	1	1	1	2.25	555.556		0	1	1	1	1	4
	0	10	1	4	1	1	1	1.75	857.143		0	1	1	1	1	4
	0	8	1	1	1	1	1	1.33333	500		0	1	1	1	1	4
	0	12	1	1	1	1	1	1			0	1	1	1	1	4
	1	12	1	0	1	0	1	1.75	571.429		1	1	1	0	1	4
	1	7	1	1	1	1	1	0.75	1250		1	1	1	1	1	5
	0	8	1	0	1	1	1	1.66667	857.143		0	1	1	1	1	4
	1	8	1	1	1	1	1	0.8	1250		1	1	1	1	1	5
	0	9	1	4	1	1	1	4	400		0	1	1	1	1	4
	1	12	1	4	1	1	1	2	3000		1	1	1	1	1	5
	1	12	1	1	1	1	1	1	750		1	1	1	1	1	5
	1	8	1	0	1	1	0	2	666.667		1	1	1	1	0	4
	0	8	1	0	1	1	1	1.5	166.667		0	1	1	1	1	4
	0	12	1	0	1	1	0	2	1000		0	1	1	1	0	3
	1	4	0	1	1	0	1	1.5	666.667		1	0	1	0	1	3
	0	9	1	1	1	1	1	1.66667	1000		0	1	1	1	1	4
	0	11	1	1	1	1	1	1.6			0	1	1	1	1	4
	0	9	0	1	1	1	1	2			0	0	1	1	1	3
	0	12	1	0	1	1	1	2.33333			0	1	1	1	1	4
	0	7	1	0	1	1	0	0.666667	666.667		0	1	1	1	0	3
	0	9	1	1	1	0	1	1.5	666.667		0	1	1	0	1	3
	1	10	1	0	0	1	0	1.5	1500		1	1	0	1	0	3
	0	12	1	1	1	1	1	1			0	1	1	1	1	4
	0	12	1	1	1	1	1	1.25			0	1	1	1	1	4
	0	9	1	0	1	0	0	1.33333	1000		0	1	1	0	0	2
	0	10	1	4	1	1	1	1.6	750		0	1	1	1	1	4
	0	10	1	1	1	1	1	1.4	428.571		0	1	1	1	1	4
	0	11	1	0	1	1	1	0.666667	500		0	1	1	1	1	4
	1	12	1	1	1	1	1	0.6	1666.67		1	1	1	1	1	5
	1	7	1	4	1	1	1	2.33333	357.143		1	1	1	1	1	5
	1	13	1	1	1	1	1	2	1500		1	1	1	1	1	5
	1	12	1	1	1	1	1	1.4	428.571		1	1	1	1	1	5
	0	8	1	0	1	0	0	2			0	1	1	0	0	2
	0	8	1	0	1	0	0	0.75	1000		0	1	1	0	0	2
	1	8	1	0	1	1	1	1	2000		1	1	1	1	1	5
	0	12	1	1	1	0	1	1.6			0	1	1	0	1	3
	0	10	1	1	1	1	1	1	500		0	1	1	1	1	4
	1	9	1	1	1	1	1	0.75			1	1	1	1	1	5
	0	10	1	4	1	1	1	1.6	83.3333		0	1	1	1	1	4
	0	11	1	1	1	1	1	1.4			0	1	1	1	1	4
	1	11	1	4	1	1	1	1	500		1	1	1	1	1	5
	0	8	1	1	1	1	1	1.75	142.857		0	1	1	1	1	4
	1	9	1	0	1	1	0	1.5	1666.67		1	1	1	1	0	4
	1	11	1	0	1	1	1	0.5	3000		1	1	1	1	1	5
		10	1	6	1	0	1	1	500			1	1	0	1	3
	0	9	1	0	1	0	1	1.5	1000		0	1	1	0	1	3
	0	11	1	0	1	1	1	1			0	1	1	1	1	4
	1	10	1	0	1	0	0	0.666667	1500		1	1	1	0	0	3
		12	1	4	1	1	1	0.833333	1200			1	1	1	1	4
	1	12	1	4	1	1	1	0.714286	1000		1	1	1	1	1	5
		12	1	4	1	1	1	0.833333	800			1	1	1	1	4
	0	9	1	1	1	1	1	0.8	1500		0	1	1	1	1	4
	1	7	1	1	1	0	1	1.5	333.333		1	1	1	0	1	4
		12	1	4	1	1	1	1.4				1	1	1	1	4
		10	1	0	1	1	1	1.25				1	1	1	1	4
	0	12	1	6	1	1	1	1	1666.67		0	1	1	1	1	4
	1	8	1	0	1	1	1	3	666.667		1	1	1	1	1	5
	1	11	1	4	1	1	1	1	2000		1	1	1	1	1	5
	0	6	1	1	1	1	1	3.2	187.5		0	1	1	1	1	4
	0	6	1	5	1	0	1	3	666.667		0	1	1	0	1	3
	1	10	1	0	1	1	1	1	1200		1	1	1	1	1	5
	0	12	1	4	1	1	1	2.5			0	1	1	1	1	4
		10	1	0	1	1	0	2	1500			1	1	1	0	3
	0	3	1	2	1	0	0	2	750		0	1	1	0	0	2
	1	10	1	0	1	1	1	1.75	1500		1	1	1	1	1	5
	0	10	1	1	1	1	1	0.6			0	1	1	1	1	4
	0	4	1	0	1	1	1	1	750		0	1	1	1	1	4
	0	13	1	6	1	1	0	2	500		0	1	1	1	0	3
	0	10	1	0	1	1	1	1	2000		0	1	1	1	1	4
	1	8	1	1	1	1	1	2	500		1	1	1	1	1	5
	1	5	1	1	1	1	1	1	750		1	1	1	1	1	5
	1	13	1	4	1	1	1	0.666667	3000		1	1	1	1	1	5
	1	11	1	4	1	1	1	1.25	1200		1	1	1	1	1	5
	0	9	1	0	1	0	0	1.5			0	1	1	0	0	2
	0	11	1	0	1	1	0	5			0	1	1	1	0	3
	0	10	1	4	1	1	1	1.75	714.286		0	1	1	1	1	4
	0	11	1	1	1	1	1	0.857143	1000		0	1	1	1	1	4
	0	12	1	0	1	1	0	0.666667	2500		0	1	1	1	0	3
	1	12	1	0	1	1	1	0.666667	1666.67		1	1	1	1	1	5
	0	11	1	1	1	1	1	2.25			0	1	1	1	1	4
	1	10	1	0	1	1	0	1.5	375		1	1	1	1	0	4
	0	12	1	1	1	1	1	0.8	1000		0	1	1	1	1	4
	0	8	1	0	0	0	0	2.5			0	1	0	0	0	1
	0	3	1	1	1	0	1	1.5			0	1	1	0	1	3
	0	8	1	4	1	0	1	4	125		0	1	1	0	1	3
	1	12	1	4	1	1	1	0.5	1500		1	1	1	1	1	5
	0	10	1	0	1	0	0	1.2	500		0	1	1	0	0	2
	0	12	1	4	1	1	1	0.571429	1500		0	1	1	1	1	4
		9	1	4	1	1	1	1.375				1	1	1	1	4
	1	7	1	4	1	1	1	0.25	666.667		1	1	1	1	1	5
		11	1									1				1
	0	7	1	4	1	1	1	1	1500		0	1	1	1	1	4
	1	11	1	0	1	1	1	1.33333	1000		1	1	1	1	1	5
	0	11	1	0	1	1	0	3.5	428.571		0	1	1	1	0	3
	0	10	0	1	1	1	1	1.4	428.571		0	0	1	1	1	3
	0	10	1	1	1	1	1	1.4			0	1	1	1	1	4
	0	10	1	1	1	1	1	1	857.143		0	1	1	1	1	4
	0	8	1	1	1	1	1	1.33333	750		0	1	1	1	1	4
	0	9	1	0	1	0	1	4	600		0	1	1	0	1	3
	1	13	1	0	1	1	1	0.666667	666.667		1	1	1	1	1	5
	0	9	0	4	1	1	1	1			0	0	1	1	1	3
	0	9	1	1	1	1	1	2.5			0	1	1	1	1	4
	1	12	1	4	1	1	1	1.5	833.333		1	1	1	1	1	5
	0	8	1	1	1	1	1	1	750		0	1	1	1	1	4
	0	8	1	4	1	1	1	2			0	1	1	1	1	4
	0		1	1	1	1	1	0.8	1500		0	1	1	1	1	4
		7	1	2	1	1	0	1.5	1000			1	1	1	0	3
	0	12	1	4	1	1	1	2	750		0	1	1	1	1	4
	1	9	1	4	1	1	1	2	500		1	1	1	1	1	5
	0	8	1	0	1	0	1	2	1000		0	1	1	0	1	3
	0	13	1	1	1	1	1	1.75			0	1	1	1	1	4
	1	8	1	0	1	1	0	3	312.5		1	1	1	1	0	4
	0	8	0	1	1	0	0	3.5			0	0	1	0	0	1
	1	9	1	1	1	1	1	2.75	363.636		1	1	1	1	1	5
	0	12	1	0	1	1	1	2.5	800		0	1	1	1	1	4
	0	10	1	4	1	1	1	0.714286	857.143		0	1	1	1	1	4
	1	10	1	4	1	1	1	2			1	1	1	1	1	5
	1	12	1	0	1	1	0	0.666667	2000		1	1	1	1	0	4
		12	1									1				1
	1	11	1	1	1	1	1	0.75	1500		1	1	1	1	1	5
	1	10	1	0	1	1	1	1.5	2000		1	1	1	1	1	5
	0	12	1	1	1	1	1	0.666667			0	1	1	1	1	4
	0	10	1	1	1	1	1	1.4	1333.33		0	1	1	1	1	4
	0	10	1	1	1	1	1	1.2	500		0	1	1	1	1	4
	0	10	0	1	1	1	1	1.75			0	0	1	1	1	3
	1	12	0	1	1	1	1	1	1500		1	0	1	1	1	4
	0	10	1	0	1	1	0	1.33333	1000		0	1	1	1	0	3
		10	1	4	1	1	1	1.2				1	1	1	1	4
		7	1	1	1	0	1	3.33333	100			1	1	0	1	3
	1	10	1	4	1	1	1	1.28571	600		1	1	1	1	1	5
	1	12	1	4	1	1	1	0.8			1	1	1	1	1	5
	1	8	1	4	1	1	1	2.5			1	1	1	1	1	5
	0	12	1	1	1	1	1	1.16667	857.143		0	1	1	1	1	4
	0	13	1	4	1	1	1	0.8	1250		0	1	1	1	1	4
	0	7	1	1	1	1	1	3	428.571		0	1	1	1	1	4
	0	11	1	1	1	1	1	1.2	500		0	1	1	1	1	4
	1	12	1	1	1	1	1	0.8			1	1	1	1	1	5
	1	12	1	1	1	0	1	1	1000		1	1	1	0	1	4
	0	10	1	1	1	1	1	1.2	1250		0	1	1	1	1	4
	1	9	1	0	1	1	1	1.5	666.667		1	1	1	1	1	5
	0	13	1	4	1	1	1	1.2			0	1	1	1	1	4
		8	1	4	1	1	1	1	1250			1	1	1	1	4
	1	12	1	4	1	1	1	1.5	500		1	1	1	1	1	5
	0	8	1	1	1	1	1	1	500		0	1	1	1	1	4
	1	8	1	1	1	1	1	2			1	1	1	1	1	5
	0	10	1	1	1	1	1	1			0	1	1	1	1	4
	1	9	1	1	1	1	1	1.25			1	1	1	1	1	5
	0	11	1	4	1	1	1	0.8			0	1	1	1	1	4
	0	8	1	0	1	1	0	0.75	500		0	1	1	1	0	3
	1	12	0	1	1	1	1	1.25	1200		1	0	1	1	1	4
	1	12	1	1	1	1	1	1	600		1	1	1	1	1	5
	1	12	1	1	1	1	1	1.2	1000		1	1	1	1	1	5
	0	9	1	0	1	1	1	1	1200		0	1	1	1	1	4
	0	9	1	4	1	1	1	3.5			0	1	1	1	1	4
		11	1	1	1	1	1	1				1	1	1	1	4
		10	1	1	1	1	1	0.833333	1200			1	1	1	1	4
	0	10	0	4	1	1	1	2.28571			0	0	1	1	1	3
	1	8	1	0	1	1	0	0.666667	1000		1	1	1	1	0	4
	1	11	1	0	1	1	0	1.33333	600		1	1	1	1	0	4
	0	9	1	0	1	1	0	1	500		0	1	1	1	0	3
	1	11	1	4	1	1	1	1	1200		1	1	1	1	1	5
	0	12	1	0	1	1	1	0.75	2000		0	1	1	1	1	4
		7	1	1	1	1	1	2.2				1	1	1	1	4
		8	1	1	1	1	1	1.2	800			1	1	1	1	4
	0	12	1	4	1	1	1	0.833333	600		0	1	1	1	1	4
	1	11	1	0	1	1	0	3	1000		1	1	1	1	0	4
	0	12	1	0	1	1	1	0.666667	1500		0	1	1	1	1	4
	1	8	1	1	1	1	1	1.5	444.444		1	1	1	1	1	5
	0	9	1	1	1	1	1	1.4			0	1	1	1	1	4
	1	10	1	1	1	1	1	0.833333			1	1	1	1	1	5
	0	13	1	4	1	1	1	1.2			0	1	1	1	1	4
	0	10	1	1	1	1	1	1.4			0	1	1	1	1	4
	1	12	1	0	1	1	0	1.33333	400		1	1	1	1	0	4
	1	12	0	0	1	1	0	4	750		1	0	1	1	0	3
		4	1	1	1	1	1	1.5				1	1	1	1	4
	0	13	1	4	1	1	1	1.25	1200		0	1	1	1	1	4
	0	9	1	4	1	1	1	1.16667	714.286		0	1	1	1	1	4
	1	9	1	0	1	1	1	5	600		1	1	1	1	1	5
	0	10	1	0	1	0	0	2	1000		0	1	1	0	0	2
	0	11	1	1	1	1	1	1	1200		0	1	1	1	1	4
	1	13	1	1	1	1	1	1.25	833.333		1	1	1	1	1	5
	0	8	1	1	1	1	1	1.25	400		0	1	1	1	1	4
	0	7	1	0	1	1	0	2.5	1333.33		0	1	1	1	0	3
	0	9	1	1	1	1	1	1.66667	166.667		0	1	1	1	1	4
		11	1	4	1	1	0	1.66667				1	1	1	0	3
	0	9	1	0	1	1	1	1.66667			0	1	1	1	1	4
	0	7	1	0	1	1	1	2	750		0	1	1	1	1	4
		8	1	4	1	1	1	1				1	1	1	1	4
	0	9	1	0	1	1	0	1.5			0	1	1	1	0	3
	0	13	1	4	1	1	1	0.75	1000		0	1	1	1	1	4
		11	1	1	1	1	1	0.6				1	1	1	1	4
	0	10	1	1	1	1	1	2			0	1	1	1	1	4
	0	8	1	4	1	1	1	2.75	714.286		0	1	1	1	1	4
	0	12	1	2	1	1	0	1.75			0	1	1	1	0	3
	0	9	1	4	1	1	1	1.16667	285.714		0	1	1	1	1	4
	0	12	1	1	1	1	1	1.14286	600		0	1	1	1	1	4
	1	13	1	0	1	1	0	0.666667	1000		1	1	1	1	0	4
	0	11	1	0	1	1	1	1	750		0	1	1	1	1	4
	0	9	1	1	1	1	1	2	1000		0	1	1	1	1	4
	1	12	1	4	1	1	1	1	1666.67		1	1	1	1	1	5
	1	12	1	0	1	1	1	3	2000		1	1	1	1	1	5
	0	7	1	0	1	1	1	1.5	500		0	1	1	1	1	4
	0	12	1	0	1	1	1	1	1666.67		0	1	1	1	1	4
	0	9	0	1	1	1	1	1.6			0	0	1	1	1	3
	0	9	0	4	1	1	1	2.2	363.636		0	0	1	1	1	3
	1	10	1	1	1	1	1	0.714286	1000		1	1	1	1	1	5
	0	9	1	1	1	1	1	2			0	1	1	1	1	4
	0	10	0	1	1	1	1	2			0	0	1	1	1	3
	0	11	1	0	1	1	1	1	666.667		0	1	1	1	1	4
	0	8	1	4	1	1	1	1	1500		0	1	1	1	1	4
	0	10	0	1	1	1	1	0.75			0	0	1	1	1	3
	1	12	1	0	1	1	1	1	2000		1	1	1	1	1	5
	1	9	1	0	1	1	1	1.5	2000		1	1	1	1	1	5
	1	9	1	1	1	1	1	2.2			1	1	1	1	1	5
		10	1	1	1	1	1	1.2	833.333			1	1	1	1	4
	1	6	0	4	1	1	1	1.25			1	0	1	1	1	4
	0	8	1	4	1	1	1	1	1000		0	1	1	1	1	4
	1	11	1	0	1	1	0	2	750		1	1	1	1	0	4
	0	12	1	1	1	1	1	1.75	571.429		0	1	1	1	1	4
	0	11	1	0	1	1	0	3	333.333		0	1	1	1	0	3
	0		1	1	1	1	1	1			0	1	1	1	1	4
	0	7	1	0	1	1	0	4	250		0	1	1	1	0	3
	0	11	1	4	1	1	1	0.5	333.333		0	1	1	1	1	4
	0	11	1	1	1	1	1	1.8			0	1	1	1	1	4
	0	12	1	4	1	1	1	0.666667			0	1	1	1	1	4
	0	11	1	0	1	1	1	2			0	1	1	1	1	4
	1	11	1	4	1	1	1	1.25			1	1	1	1	1	5
	0	9	1	0	1	1	1	2	750		0	1	1	1	1	4
	0	7	0	0	1	1	0	1.5	666.667		0	0	1	1	0	2
	1	8	1	0	1	0	1	1.33333	750		1	1	1	0	1	4
		8	1	4	1	1	1	1.66667	200			1	1	1	1	4
	0	10	1	1	1	1	1	1.66667	600		0	1	1	1	1	4
	0	12	0	4	1	1	1	0.833333	1200		0	0	1	1	1	3
	1	7	0	1	1	1	1	2			1	0	1	1	1	4
	1	11	1	0	1	1	0	2	1500		1	1	1	1	0	4
	0	10	1	4	1	1	1	0.333333	3000		0	1	1	1	1	4
	1	12	1	1	1	1	1	1.5	1000		1	1	1	1	1	5
	0	10	1	6	1	1	0	2	1250		0	1	1	1	0	3
	1	9	1	4	1	1	1	1.25	200		1	1	1	1	1	5
	0	8	1	1	1	0	1	1.66667			0	1	1	0	1	3
	0	11	1	1	1	0	1	1.4	571.429		0	1	1	0	1	3
	1	12	1	1	1	1	1	1			1	1	1	1	1	5
	1	12	1	4	1	1	1	1	2000		1	1	1	1	1	5
	1	9	1	1	1	1	1	1.4	142.857		1	1	1	1	1	5
	0	12	0	1	1	1	1	2			0	0	1	1	1	3
		10	1	0	1	1	1	2				1	1	1	1	4
	0	11	1	1	1	1	1	1.4	750		0	1	1	1	1	4
	1	12	0	3	1	1	1	1.75			1	0	1	1	1	4
		10	1	1	1	1	1	2.25				1	1	1	1	4
	1	10	1	4	1	1	1	1.4			1	1	1	1	1	5
	0	9	1	0	1	1	1	1	833.333		0	1	1	1	1	4
	0	11	1	1	1	1	1	1.66667			0	1	1	1	1	4
	1	9	1	1	1	1	1	1.5	500		1	1	1	1	1	5
	0	12	1	1	1	1	1	1.25	2000		0	1	1	1	1	4
	1	8	1	0	1	1	1	1.4			1	1	1	1	1	5
	1	12	1	0	1	1	1	1	1000		1	1	1	1	1	5
	0	10	1	0	1	1	1	1			0	1	1	1	1	4
	0	9	0	1	1	1	1	1	333.333		0	0	1	1	1	3
	0	9	1	0	1	1	0	0.666667			0	1	1	1	0	3
	0	12	1	4	1	1	1	2	750		0	1	1	1	1	4
	0	10	1	0	1	1	1	2.5	800		0	1	1	1	1	4
	1	11	1	1	1	1	1	1	1200		1	1	1	1	1	5
		9	1	1	1	1	1	1.6				1	1	1	1	4
	0	9	1	1	1	1	1	2.25			0	1	1	1	1	4
	0	10	1	0	1	1	1	1.5	1333.33		0	1	1	1	1	4
	1	12	1	4	1	1	1	1	1200		1	1	1	1	1	5
	1	9	1	0	1	1	1	1.5	1000		1	1	1	1	1	5
	1	9	1	1	1	1	1	2	833.333		1	1	1	1	1	5
	0	10	1	1	1	1	1	4			0	1	1	1	1	4
	1	12	1	4	1	1	1	0.5	1500		1	1	1	1	1	5
	1	10	1	0	1	1	1	3	200		1	1	1	1	1	5
	0	12	1	1	1	1	1	1.4	142.857		0	1	1	1	1	4
		10	1	2	1	1	1	1	600			1	1	1	1	4
	0	10	1	4	1	1	1	1.2			0	1	1	1	1	4
	0	10	1	1	1	1	1	1.66667	800		0	1	1	1	1	4
	0	11	1	1	1	1	1	2			0	1	1	1	1	4
	0	10	0	0	0	0	1	1.33333	250		0	0	0	0	1	1
		12	1	1	1	1	1	1.5				1	1	1	1	4
	0	11	1	1	1	1	1	1.4	428.571		0	1	1	1	1	4
		10	1	1	1	0	1	1.8	2000			1	1	0	1	3
	0	10	1	4	1	1	1	1			0	1	1	1	1	4
	0	9	1	0	1	1	0	3	500		0	1	1	1	0	3
	0	12	1	1	1	1	1	1.75			0	1	1	1	1	4
	1	10	1	0	1	1	1	0.666667	1500		1	1	1	1	1	5
	0	12	1	0	1	1	1	2	1500		0	1	1	1	1	4
	1	12	1	4	1	1	1	0.8			1	1	1	1	1	5
	1	6	1	4	1	1	1	1.42857	400		1	1	1	1	1	5
	0	9	1	4	1	1	1	0.833333	1000		0	1	1	1	1	4
	0	12	0	4	1	1	1	1.75			0	0	1	1	1	3
	0	11	1	1	1	1	1	0.75	2000		0	1	1	1	1	4
	1	9	1	0	1	1	0	1	1000		1	1	1	1	0	4
	0	10	1	1	1	1	1	1.2	1000		0	1	1	1	1	4
	1	12	1	4	1	1	1	1	1500		1	1	1	1	1	5
	0	10	1	1	1	1	1	2			0	1	1	1	1	4
	0	9	1	4	1	1	1	0.714286			0	1	1	1	1	4
	0	8	1	1	1	1	1	2.75			0	1	1	1	1	4
	1	12	1	1	1	1	1	1.6	625		1	1	1	1	1	5
	1	12	1	0	1	1	0	1.6			1	1	1	1	0	4
	0	10	1	0	1	1	0	4	250		0	1	1	1	0	3
	0	10	1	1	1	1	1	1.6			0	1	1	1	1	4
	0	11	1	1	1	1	1	1	1000		0	1	1	1	1	4
	0	11	1	0	1	1	1	0.75	2000		0	1	1	1	1	4
	1	12	1	4	1	1	1	1	2000		1	1	1	1	1	5
	0	9	1	1	1	1	1	0.6			0	1	1	1	1	4
	0	12	1	0	1	1	1	1.66667	600		0	1	1	1	1	4
	0	11	1	2	1	1	1	1.25	800		0	1	1	1	1	4
		9	1	1	1	1	1	0.8	500			1	1	1	1	4
	1	10	1	0	1	1	1	1	1500		1	1	1	1	1	5
	1	8	1	1	1	1	1	2	1000		1	1	1	1	1	5
	0	11	1	4	1	1	1	0.5			0	1	1	1	1	4
	1	13	1	4	1	1	1	1	1200		1	1	1	1	1	5
	0	9	1	0	1	1	1	2	750		0	1	1	1	1	4
	0	9	1	1	1	1	0	1	1000		0	1	1	1	0	3
	0	6	1	0	1	1	1	1.75	571.429		0	1	1	1	1	4
	0	10	1	0	1	1	1	2	600		0	1	1	1	1	4
	0	12	1	1	1	1	0	2			0	1	1	1	0	3
	0	10	1	1	1	1	1	1	1000		0	1	1	1	1	4
	1	11	1	6	1	1	1	1.5	1666.67		1	1	1	1	1	5
	0	12	1	1	1	1	1	0.8	500		0	1	1	1	1	4
	0	9	1	4	1	1	0	1.25	600		0	1	1	1	0	3
	1	11	1	4	1	1	1	0.833333			1	1	1	1	1	5
	0	9	1	0	1	1	1	1.33333	500		0	1	1	1	1	4
		11	1									1				1
	0	10	1	1	1	1	1	1.16667			0	1	1	1	1	4
	1	13	1	0	1	1	1	1	3000		1	1	1	1	1	5
	1	10	1	4	1	1	1	1.4	571.429		1	1	1	1	1	5
	0	12	1	4	1	1	1	1.6	500		0	1	1	1	1	4
	0	10	1	1	1	1	1	2	375		0	1	1	1	1	4
	1	11	1	1	1	1	1	1.33333			1	1	1	1	1	5
	0	8	1	2	1	1	1	2.6	230.769		0	1	1	1	1	4
	0	9	1	4	1	1	1	1.5			0	1	1	1	1	4
	0	11	1	0	1	1	1	1.25	800		0	1	1	1	1	4
	0	6	1	4	1	0	1	1			0	1	1	0	1	3
	0	11	1	0	1	1	0	1.5	500		0	1	1	1	0	3
	1	10	1	4	1	1	1	3.2	375		1	1	1	1	1	5
	0	13	1	4	1	1	1	0.833333			0	1	1	1	1	4
	1	10	1	0	1	1	1	1.5	666.667		1	1	1	1	1	5
	0	11	1	1	1	1	1	2.33333	571.429		0	1	1	1	1	4
	0	9	1	1	0	1	1	0.75	1000		0	1	0	1	1	3
	0	10	1	1	1	1	1	2.83333			0	1	1	1	1	4
	1	12	1	1	1	1	1	2	500		1	1	1	1	1	5
	1	13	1	4	1	1	1	0.285714	2000		1	1	1	1	1	5
	0	12	1	0	1	1	1	1	1000		0	1	1	1	1	4
	1	12	1	4	1	1	1	1.8	666.667		1	1	1	1	1	5
	1	12	1	0	1	1	0	0.666667	2000		1	1	1	1	0	4
	0	9	1	4	1	1	1	1			0	1	1	1	1	4
	1	10	1	1	1	1	1	1.75	285.714		1	1	1	1	1	5
	0	10	0	4	1	1	1	1.5	333.333		0	0	1	1	1	3
	0	7	1	0	1	1	1	0.833333	333.333		0	1	1	1	1	4
	0	11	1	0	1	1	1	2	500		0	1	1	1	1	4
	0	9	1	0	1	1	1	0.75	1000		0	1	1	1	1	4
	1	8	1	1	1	1	1	1.5	666.667		1	1	1	1	1	5
	0	12	1	4	1	1	1	0.75	1333.33		0	1	1	1	1	4
	0	11	1	0	1	1	0	2.33333			0	1	1	1	0	3
	0	12	1	0	1	1	1	1	1000		0	1	1	1	1	4
	1	12	1	1	1	1	1	1.25	1200		1	1	1	1	1	5
	1	10	1	1	1	1	1	2.5	600		1	1	1	1	1	5
		7	1	1	1	1	1	1.66667				1	1	1	1	4
	1	12	1	4	1	1	1	1.5	666.667		1	1	1	1	1	5
	1	12	1	4	1	1	1	0.75			1	1	1	1	1	5
	0	9	1	1	1	1	1	2			0	1	1	1	1	4
	1	10	1	1	1	1	1	1.5	857.143		1	1	1	1	1	5
	0	9	1	4	1	1	1	1.8			0	1	1	1	1	4
	1	12	1	4	1	1	1	0.5	1666.67		1	1	1	1	1	5
	0	10	1	1	1	1	1	0.8	1500		0	1	1	1	1	4
	0	11	1	0	1	0	1	2	250		0	1	1	0	1	3
	0	13	1	1	1	1	1	1.25	600		0	1	1	1	1	4
	1	10	1	0	1	1	0	2	1666.67		1	1	1	1	0	4
	0	10	1	1	1	1	1	1.2			0	1	1	1	1	4
		9	1	1	1	1	1	2				1	1	1	1	4
	0	9	1	0	1	0	0	1.5	166.667		0	1	1	0	0	2
	0	11	1	0	1	1	1	1.25	1200		0	1	1	1	1	4
	1	11	1	1	1	1	1	1.33333	1333.33		1	1	1	1	1	5
	1	11	1	1	1	1	1	1.5			1	1	1	1	1	5
	1	12	1	4	1	1	1	1	1250		1	1	1	1	1	5
	0	8	1	4	1	1	1	2			0	1	1	1	1	4
		10	1	0	1	1	0	1.66667				1	1	1	0	3
	1	9	1	4	1	1	1	1.6	500		1	1	1	1	1	5
	0	8	1	0	1	1	0	2	500		0	1	1	1	0	3
	1	12	1	1	1	1	1	1	1200		1	1	1	1	1	5
	0	11	1	1	1	0	1	1.75	285.714		0	1	1	0	1	3
	1	10	1	1	1	1	1	0.75	1333.33		1	1	1	1	1	5
	0	10	1	4	1	1	1	1.75	428.571		0	1	1	1	1	4
	0	9	0	4	1	1	1	1.16667	571.429		0	0	1	1	1	3
	0	12	1	0	1	1	1	2.33333	428.571		0	1	1	1	1	4
	1	9	1	0	1	1	0	1.66667	833.333		1	1	1	1	0	4
	1	10	1	1	1	1	1	1.25	1200		1	1	1	1	1	5
	0	12	1	0	1	1	0	3	1000		0	1	1	1	0	3
	1	10	1	0	1	1	1	1.33333	1250		1	1	1	1	1	5
	1	7	1	0	1	1	1	1.66667	1000		1	1	1	1	1	5
	0	12	1	4	1	1	1	1.25	1200		0	1	1	1	1	4
	0	12	1	4	1	1	1	1.25	1200		0	1	1	1	1	4
		9	0	1	1	1	1	1.5				0	1	1	1	3
	1	12	1	0	1	1	0	2	800		1	1	1	1	0	4
	0	9	1	0	1	1	0	1	1500		0	1	1	1	0	3
	1	10	1	1	1	1	1	1	1200		1	1	1	1	1	5
	0	9	1	4	0	1	1	3.5	285.714		0	1	0	1	1	3
	1	12	1	4	1	1	1	1	1500		1	1	1	1	1	5
	0	10	1	0	1	1	0	1.66667	600		0	1	1	1	0	3
		10	0	1	1	1	1	1.4	285.714			0	1	1	1	3
	1	12	1	1	1	1	1	0.75	1333.33		1	1	1	1	1	5
	1	10	1	1	1	1	1	1.5	666.667		1	1	1	1	1	5
	1	10	1	6	1	1	1	1.33333	1500		1	1	1	1	1	5
		8	1	0	1	0	0	1	1000			1	1	0	0	2
		13	1	4	1	1	1	0.666667				1	1	1	1	4
	1	11	1	4	1	1	1	0.714286	1200		1	1	1	1	1	5
	1	13	1	4	1	1	1	0.8	1500		1	1	1	1	1	5
	0	8	1	1	1	1	1	1.25	142.857		0	1	1	1	1	4
	1	11	1	0	0	1	1	1.5	666.667		1	1	0	1	1	4
	1	7	1	1	1	1	1	1.25	1000		1	1	1	1	1	5
	1	13	1	4	1	1	1	0.75	2000		1	1	1	1	1	5
	1	11	1	1	1	1	1	2.5			1	1	1	1	1	5
	0	11	1	0	1	1	1	1	666.667		0	1	1	1	1	4
	1	13	1	0	1	1	0	1.5	2000		1	1	1	1	0	4
	0	8	1	4	1	1	1	2.66667	250		0	1	1	1	1	4
	1	6	1	0	1	1	0	1.33333	500		1	1	1	1	0	4
	0	10	1	4	1	1	1	1			0	1	1	1	1	4
	0	9	1	1	1	1	1	1.2			0	1	1	1	1	4
	0	13	1	4	1	1	1	0.75	1333.33		0	1	1	1	1	4
	0	8	1	1	1	1	1	4	571.429		0	1	1	1	1	4
	0	12	1	0	1	1	0	1.5	1333.33		0	1	1	1	0	3
	1	11	1	1	1	1	1	1.8	333.333		1	1	1	1	1	5
	1	12	1	4	1	1	1	0.75	1666.67		1	1	1	1	1	5
	0	4	1	4	1	1	1	2.66667	750		0	1	1	1	1	4
	0	7	1	0	1	1	1	1.66667	1000		0	1	1	1	1	4
	1	12	1	4	1	1	1	0.75			1	1	1	1	1	5
	0	7	1	1	1	1	1	2.5	400		0	1	1	1	1	4
	0	9	1	1	1	1	1	1.33333			0	1	1	1	1	4
	0	11	0	1	1	1	1	0.5	1000		0	0	1	1	1	3
	0	12	1	4	1	1	1	0.333333			0	1	1	1	1	4
	1	10	1	0	1	1	1	2	500		1	1	1	1	1	5
	1	10	1	4	1	1	1	0.666667	3000		1	1	1	1	1	5
	0	7	1	1	1	1	1	1.66667	4000		0	1	1	1	1	4
	0	11	1	1	1	1	1	2			0	1	1	1	1	4
	0	9	1	1	1	1	1	1.33333			0	1	1	1	1	4
	0	10	1	0	1	0	0	1.33333	1000		0	1	1	0	0	2
	1	12	1	1	1	1	1	1.25	1200		1	1	1	1	1	5
		10	1	4	1	1	1	1				1	1	1	1	4
	0	12	1	1	1	1	1	1.25	1000		0	1	1	1	1	4
	1	12	1	4	1	1	1	0.666667	1250		1	1	1	1	1	5
	0	13	1	1	1	1	1	1.4			0	1	1	1	1	4
	0	10	1	4	1	1	1	2			0	1	1	1	1	4
	0	10	1	4	1	1	1	1.66667	454.545		0	1	1	1	1	4
	0	11	1	1	1	1	1	2			0	1	1	1	1	4
	0	9	1	4	1	1	1	1.4	571.429		0	1	1	1	1	4
	0	13	1	4	1	1	1	1.16667	857.143		0	1	1	1	1	4
	0	12	1	4	1	1	1	0.833333	1200		0	1	1	1	1	4
	0	9	1	4	1	1	1	1.5			0	1	1	1	1	4
	0	12	1	4	1	1	1	0.75			0	1	1	1	1	4
		11	1	4	1	1	1	0.8	250			1	1	1	1	4
	0	12	1	0	1	1	1	0.75	2000		0	1	1	1	1	4
	1	8	1	1	1	1	1	1.5			1	1	1	1	1	5
	1	13	1	0	1	1	0	0.75	2000		1	1	1	1	0	4
	0	12	0	4	1	1	1	1.5	333.333		0	0	1	1	1	3
	0	9	1	4	1	1	1	1.25			0	1	1	1	1	4
	1	13	1	4	1	1	1	0.833333	1200		1	1	1	1	1	5
	0	9	1	0	1	1	0	1.33333	600		0	1	1	1	0	3
	1	12	1	4	1	1	1	2.16667	461.538		1	1	1	1	1	5
	0	11	1	4	1	1	1	1.25	600		0	1	1	1	1	4
	0	10	1	1	1	1	1	0.75			0	1	1	1	1	4
	0	10	1	4	1	1	1	1.2	333.333		0	1	1	1	1	4
	0	13	1	4	1	1	1	0.833333	1000		0	1	1	1	1	4
	0	12	1	4	1	1	1	1	2500		0	1	1	1	1	4
	0	10	1	0	1	1	0	1	666.667		0	1	1	1	0	3
	0	12	1	1	1	1	1	1.5			0	1	1	1	1	4
	0	12	1	2	1	1	0	2	1666.67		0	1	1	1	0	3
	0	9	0	0	1	0	0	2.66667	125		0	0	1	0	0	1
	1	7	1	1	1	1	1	1.5	1000		1	1	1	1	1	5
	1	6	1	1	1	1	1	2	1250		1	1	1	1	1	5
	1	10	1	0	1	1	0	1	1666.67		1	1	1	1	0	4
	1	12	1	4	1	1	1	0.666667	1500		1	1	1	1	1	5
	0	12	1	4	1	0	1	3	166.667		0	1	1	0	1	3
	1	12	1	4	1	1	1	1	1200		1	1	1	1	1	5
	1	12	1	2	1	1	1	1.66667	444.444		1	1	1	1	1	5
	0	8	1	1	1	0	1	1	500		0	1	1	0	1	3
	0	7	1	0	1	1	0	2	750		0	1	1	1	0	3
	0	9	1	0	1	1	1	2			0	1	1	1	1	4
	0	8	1	4	1	1	1	1.75			0	1	1	1	1	4
	1	10	1	0	1	1	0	1.5	666.667		1	1	1	1	0	4
	0	9	1	0	1	1	1	2	500		0	1	1	1	1	4
	0	9	0	0	1	1	0	3			0	0	1	1	0	2
	1	6	1	4	1	1	1	2.33333	714.286		1	1	1	1	1	5
	0	10	1	0	1	1	1	1	1000		0	1	1	1	1	4
	0	12	1	4	1	1	1	1.6	750		0	1	1	1	1	4
	1	9	1	4	1	1	1	0.6			1	1	1	1	1	5
	0	10	1	4	1	1	1	1	400		0	1	1	1	1	4
	1	12	1	1	1	1	1	1.75	857.143		1	1	1	1	1	5
	0	9	1	4	1	1	1	1.25	600		0	1	1	1	1	4
	1	10	1	4	1	1	1	1.5	1000		1	1	1	1	1	5
	1	11	1	0	1	1	1	1.66667	1000		1	1	1	1	1	5
	0	11	1	0	1	1	0	1	2500		0	1	1	1	0	3
	1	10	1	1	1	1	1	2.25	666.667		1	1	1	1	1	5
	0	11	1	0	1	1	0	1.33333	1200		0	1	1	1	0	3
	1	13	1	6	1	1	1	1.33333	1500		1	1	1	1	1	5
	0	12	1	4	1	1	1	0.75	1666.67		0	1	1	1	1	4
	0	9	0	1	1	1	1	1	1500		0	0	1	1	1	3
	0	10	1	0	1	1	1	1.6			0	1	1	1	1	4
		11	1	0	1	1	1	0.4				1	1	1	1	4
		8	1	4	1	1	1	1.2	1000			1	1	1	1	4
	0	9	1	0	1	1	1	1	400		0	1	1	1	1	4
	0	12	1	1	1	1	1	1.25	1000		0	1	1	1	1	4
		10	1	1	1	1	1	1.66667				1	1	1	1	4
	0	9	1	4	1	1	1	1	1500		0	1	1	1	1	4
	0	8	1	1	1	1	1	1.5	1000		0	1	1	1	1	4
	0	6	1	1	1	1	0	1.25			0	1	1	1	0	3
	0	10	1	4	1	1	1	1.33333	500		0	1	1	1	1	4
	1	12	1	0	1	1	1	1.5	2000		1	1	1	1	1	5
	1	12	1	4	1	1	1	1.25	1200		1	1	1	1	1	5
	0	8	1	1	1	1	1	1.4	285.714		0	1	1	1	1	4
	0	11	1	0	1	1	1	2.33333	571.429		0	1	1	1	1	4
	0	12	1	1	1	1	1	1.6			0	1	1	1	1	4
	0	12	1	0	1	1	0	1.5	1500		0	1	1	1	0	3
	1	12	1	4	1	1	1	0.6	2000		1	1	1	1	1	5
	0	8	1	0	1	1	1	1.5	1333.33		0	1	1	1	1	4
	1	12	1	1	1	1	1	2	1500		1	1	1	1	1	5
	0	10	1	4	1	1	1	1.4	571.429		0	1	1	1	1	4
		10	1	1	1	1	1	1.2	400			1	1	1	1	4
	0	9	1	4	1	1	1	1			0	1	1	1	1	4
		9	1	1	1	1	1	1.5				1	1	1	1	4
	0	12	1	0	1	1	0	1.33333	125		0	1	1	1	0	3
		11	1	1	1	1	1	0.6	1500			1	1	1	1	4
	1	12	1	1	1	1	1	0.5	1000		1	1	1	1	1	5
	1	12	1	4	1	1	1	1.4	857.143		1	1	1	1	1	5
	0	12	1	4	1	1	1	1	600		0	1	1	1	1	4
	1	10	1	0	1	1	1	1.2	1000		1	1	1	1	1	5
	0	12	1	2	1	1	0	0.5	666.667		0	1	1	1	0	3
	0	13	1	4	1	1	1	1.4	857.143		0	1	1	1	1	4
	0	9	1	0	1	1	1	1	800		0	1	1	1	1	4
	0	10	1	1	1	1	1	1	333.333		0	1	1	1	1	4
	0	12	1	0	1	1	0	2	857.143		0	1	1	1	0	3
	0	12	1	1	1	1	1	0.75			0	1	1	1	1	4
	0	8	0	0	1	1	1	1			0	0	1	1	1	3
	0	11	1	4	1	1	1	1.25	600		0	1	1	1	1	4
	0	12	1	4	1	1	1	0.666667	1500		0	1	1	1	1	4
	0	10	1	1	1	1	1	1			0	1	1	1	1	4
	1	10	1	0	1	1	0	2	1250		1	1	1	1	0	4
	0	13	1	4	1	1	1	0.8			0	1	1	1	1	4
	1	10	1	1	1	1	1	1.16667			1	1	1	1	1	5
		10	1	4	1	1	1	1.2	833.333			1	1	1	1	4
	0	10	1	1	1	1	1	1.75			0	1	1	1	1	4
	0	8	1	1	1	1	1	3			0	1	1	1	1	4
	0	7	1	1	1	1	1	1	1250		0	1	1	1	1	4
	0	8	1	4	1	1	1	1.4			0	1	1	1	1	4
	0	13	1	1	1	1	1	1.2			0	1	1	1	1	4
	0	9	1	0	1	1	0	1	2000		0	1	1	1	0	3
	1	9	1	0	1	1	0	2	1500		1	1	1	1	0	4
		11	1	4	1	1	1	1	800			1	1	1	1	4
	0	9	1	1	1	1	1	3			0	1	1	1	1	4
	1	8	1	1	1	1	1	1.5	1000		1	1	1	1	1	5
	0	6	1	1	1	1	1	1.75			0	1	1	1	1	4
	0	10	1	4	1	1	1	1.33333	1250		0	1	1	1	1	4
	1	11	1	1	1	1	1	2	600		1	1	1	1	1	5
	0	9	1	0	1	1	0	0.75	1000		0	1	1	1	0	3
	0	11	1	1	1	1	1	1	600		0	1	1	1	1	4
	0	12	1	1	1	1	1	1	1333.33		0	1	1	1	1	4
	0	9	1	0	1	1	0	3	166.667		0	1	1	1	0	3
	0	10	1	1	1	1	1	1			0	1	1	1	1	4
	0	8	1	4	1	1	1	3	1000		0	1	1	1	1	4
	0	9	1	4	1	1	1	2	1000		0	1	1	1	1	4
		11	1	4	1	1	1	1.33333				1	1	1	1	4
	0	9	1	1	1	1	1	1.25	400		0	1	1	1	1	4
	1	7	1	1	1	1	0	3	1500		1	1	1	1	0	4
	0	10	1	0	1	1	1	2			0	1	1	1	1	4
	1	9	0	4	1	1	1	1.33333	750		1	0	1	1	1	4
	1	12	1	0	1	1	0	1.75	571.429		1	1	1	1	0	4
	0	12	1	1	1	1	1	2	333.333		0	1	1	1	1	4
	0	7	1	1	1	1	1	1.25	1200		0	1	1	1	1	4
	1	12	1	0	1	1	1	2	2000		1	1	1	1	1	5
	0	13	1	4	1	1	1	1.2	1000		0	1	1	1	1	4
	0	12	1	1	1	1	1	0.6	1000		0	1	1	1	1	4
		10	1	1	1	1	1	5	1200			1	1	1	1	4
	0	12	1	1	1	1	1	1.5			0	1	1	1	1	4
		11	1	4	1	1	1	1.5	166.667			1	1	1	1	4
	0	11	1	4	1	1	1	0.4			0	1	1	1	1	4
		9	1	1	1	1	1	1.25	600			1	1	1	1	4
	1	12	1	1	1	1	1	0.8	1500		1	1	1	1	1	5
	0	9	1	1	1	1	1	2.25	600		0	1	1	1	1	4
	1	11	1	4	1	1	1	1.5	1500		1	1	1	1	1	5
	1	12	1	1	1	1	1	1.25	1000		1	1	1	1	1	5
	0	13	1	4	1	1	1	0.5			0	1	1	1	1	4
	0	11	1	1	1	1	1	1.2	1000		0	1	1	1	1	4
	0	10	1	4	1	1	1	1.33333	750		0	1	1	1	1	4
	1	12	1	1	1	1	1	1.25	1200		1	1	1	1	1	5
		7	1	0	1	1	0	2				1	1	1	0	3
	0	10	1	0	1	1	0	0.5			0	1	1	1	0	3
		8	1	0	1	1	1	1.25	800			1	1	1	1	4
	0	11	1	0	1	1	0	2.5	200		0	1	1	1	0	3
	0	10	1	0	1	1	1	1	1250		0	1	1	1	1	4
	0	8	1	1	1	1	1	0.8	400		0	1	1	1	1	4
	0	7	1	0	1	0	0	1			0	1	1	0	0	2
	1	10	1	1	1	1	1	1.5	666.667		1	1	1	1	1	5
	0	11	1	0	1	1	0	1	500		0	1	1	1	0	3
	1	13	1	1	1	1	1	1	1000		1	1	1	1	1	5
	0	8	1	0	1	1	1	1.25			0	1	1	1	1	4
	1	12	1	4	1	1	1	1	1500		1	1	1	1	1	5
	0	11	1	4	1	1	1	0.833333	1200		0	1	1	1	1	4
	0	11	1	4	1	1	1	1.5			0	1	1	1	1	4
		7	1	4	1	0	1	3				1	1	0	1	3
		10	1									1				1
	0	7	1	1	1	1	1	1.16667			0	1	1	1	1	4
	0	10	1	4	1	1	1	1.2	1000		0	1	1	1	1	4
	1	12	1	0	1	1	0	1.5	2000		1	1	1	1	0	4
	0	10	1	1	1	1	1	0.833333	400		0	1	1	1	1	4
	0	10	1	6	1	1	1		166.667		0	1	1	1	1	4
		12	1	4	1	1	1	2	375			1	1	1	1	4
	0	12	1	1	1	1	1	0.8	1500		0	1	1	1	1	4
	1	10	1	1	1	1	1	1			1	1	1	1	1	5
	0	9	1	4	1	1	1	2.25			0	1	1	1	1	4
	1	10	1	4	1	1	1	1.5	1000		1	1	1	1	1	5
	1	11	1	1	1	1	1	1	2000		1	1	1	1	1	5
	1	12	1	4	1	1	1	1	833.333		1	1	1	1	1	5
	0	10	1	0	1	1	1	0.6	600		0	1	1	1	1	4
	1	12	1	0	1	1	0	0.666667	1500		1	1	1	1	0	4
	1	12	1	0	1	1	0	1.5	1666.67		1	1	1	1	0	4
	1	11	1	0	1	1	0	1	1500		1	1	1	1	0	4
	0	9	1	0	1	0	0	2	250		0	1	1	0	0	2
	1	9	1	1	1	1	1	1.25	1000		1	1	1	1	1	5
	0	12	1	4	1	1	1	1	833.333		0	1	1	1	1	4
	1	12	1	4	1	1	1	1	1000		1	1	1	1	1	5
	1	12	1	1	1	1	1	1.2	1000		1	1	1	1	1	5
	0	12	1	0	1	1	0	1.5	1000		0	1	1	1	0	3
	1	12	1	0	1	1	0	1.5	1200		1	1	1	1	0	4
		11	1	4	1	1	1	0.75	1000			1	1	1	1	4
	0	10	1	4	1	1	1	1	750		0	1	1	1	1	4
	1	10	1	1	1	1	1	1.5	1000		1	1	1	1	1	5
		11	1	4	1	1	1	1.75	857.143			1	1	1	1	4
		12	0	0	1	1	0	6				0	1	1	0	2
	1	8	1	0	1	1	0	1	1000		1	1	1	1	0	4
	0	10	1	4	1	1	1	0.8			0	1	1	1	1	4
	0	8	0	4	1	1	1	2.25	111.111		0	0	1	1	1	3
	1	9	1	0	1	1	1	1.66667	1200		1	1	1	1	1	5
	0	8	1	0	1	1	1	1.66667			0	1	1	1	1	4
	0	12	1	4	1	1	1	1.4			0	1	1	1	1	4
	1	11	1	1	1	1	1	1.5	666.667		1	1	1	1	1	5
		10	1	4	1	1	1	1.42857	600			1	1	1	1	4
	0	11	1	1	1	1	1	1.4	857.143		0	1	1	1	1	4
	0	9	1	1	1	1	1	1.5	833.333		0	1	1	1	1	4
	0	10	1	0	1	1	0	1			0	1	1	1	0	3
	1	11	1	0	1	1	1	1	2000		1	1	1	1	1	5
	1	10	1	4	1	1	1	1	1500		1	1	1	1	1	5
	0	8	1	2	1	0	0	3.5	142.857		0	1	1	0	0	2
	1	9	1	1	1	1	1	1	1000		1	1	1	1	1	5
	1	11	1	0	1	1	1	1	1000		1	1	1	1	1	5
	0	10	1	1	1	1	1	1.5	333.333		0	1	1	1	1	4
	0	9	1	4	1	1	1	1			0	1	1	1	1	4
	1	8	1	4	1	1	1	2.5	1000		1	1	1	1	1	5
		12	1	1	1	1	1	1.33333				1	1	1	1	4
	0	8	1	5	1	0	0	2	500		0	1	1	0	0	2
	1	12	1	0	1	1	1	2.25			1	1	1	1	1	5
	1	10	1	0	1	1	0	1.33333	1000		1	1	1	1	0	4
	1	8	1	0	1	1	0	0.75	1333.33		1	1	1	1	0	4
	1	12	1	4	1	1	1	0.833333	400		1	1	1	1	1	5
		11	1	4	1	1	1	0.666667				1	1	1	1	4
	0	12	1	4	1	1	1	1	1500		0	1	1	1	1	4
	0	7	1	1	1	1	1	1.75	428.571		0	1	1	1	1	4
	1	11	1	2	1	1	1	1	2000		1	1	1	1	1	5
	1	8	1	1	1	1	1	2.6	461.538		1	1	1	1	1	5
	0	10	1	1	1	1	1	1.66667			0	1	1	1	1	4
	0	9	1	1	1	0	1	0.8	500		0	1	1	0	1	3
	0	6	1	0	0	0	0	1.66667			0	1	0	0	0	1
	1	10	1	4	1	1	1	1	2000		1	1	1	1	1	5
	0	10	1	4	1	1	1	0.6	750		0	1	1	1	1	4
	0	9	1	0	1	1	1	1	3000		0	1	1	1	1	4
		9	1	1	1	1	1	2.25				1	1	1	1	4
	0	12	1	0	1	1	0	1			0	1	1	1	0	3
		12	1	1	1	1	1	1	800			1	1	1	1	4
	1	12	1	1	1	1	1	2	166.667		1	1	1	1	1	5
	0	8	1	1	1	1	1	1.75			0	1	1	1	1	4
	0	9	0	4	1	1	1	2			0	0	1	1	1	3
	0	7	1	0	1	1	1	4	500		0	1	1	1	1	4
	1	12	1	4	1	1	1	0.4	3000		1	1	1	1	1	5
	1	12	1	4	1	1	1	0.666667	1250		1	1	1	1	1	5
	1	8	1	4	1	1	1	0.75	2000		1	1	1	1	1	5
	0	10	1	0	1	1	0	2	200		0	1	1	1	0	3
	1	12	1	4	1	1	1	1.5	666.667		1	1	1	1	1	5
	0	9	1	1	1	1	1	1.25	800		0	1	1	1	1	4
	0	12	1	1	1	1	1	1.4			0	1	1	1	1	4
	1	6	1	0	1	1	0	1.5	2000		1	1	1	1	0	4
	0	10	1	1	1	1	1	1.66667	400		0	1	1	1	1	4
	0	12	1	6	1	1	1	1.66667	1200		0	1	1	1	1	4
	0	12	0	5	1	1	1	1			0	0	1	1	1	3
	0	10	1	0	1	1	1	1	2000		0	1	1	1	1	4
	0	10	1	1	1	1	1	3.8			0	1	1	1	1	4
	1	12	1	4	1	1	1	0.333333	2000		1	1	1	1	1	5
	0	11	0	4	1	1	1	1.25			0	0	1	1	1	3
	0	11	1	1	1	0	1	2			0	1	1	0	1	3
	0	9	1	0	1	1	1	0.5	666.667		0	1	1	1	1	4
	1	10	1	0	1	1	0	1.33333			1	1	1	1	0	4
	1	13	1	4	1	1	1	1	2000		1	1	1	1	1	5
	1	13	1	4	1	1	1	1	1200		1	1	1	1	1	5
	1	10	1	0	1	1	1	0.5	3000		1	1	1	1	1	5
	1	11	1	4	1	1	1	1.4			1	1	1	1	1	5
		8	1	1	1	1	1	1.5	500			1	1	1	1	4
	0	11	1	1	1	1	1	1.4			0	1	1	1	1	4
	1	12	1	4	1	1	1	1	400		1	1	1	1	1	5
	1	10	1	0	1	1	1	0.8	750		1	1	1	1	1	5
	0	10	1	0	1	1	1	1.66667	600		0	1	1	1	1	4
		12	0	1	1	1	1	0.8	800			0	1	1	1	3
	0	9	1	0	1	1	0	1			0	1	1	1	0	3
		10	1	1	1	1	1	1	1500			1	1	1	1	4
		10	1	1	1	1	1	1				1	1	1	1	4
	0	12	1	4	1	1	1	1	333.333		0	1	1	1	1	4
	0	8	1	1	1	1	1	1.25			0	1	1	1	1	4
	0	12	1	1	1	1	1	0.8			0	1	1	1	1	4
	1	12	1	4	1	1	1	2	1000		1	1	1	1	1	5
	0	9	1	2	1	1	1	0.75	333.333		0	1	1	1	1	4
		8	1	0	1	1	0	3				1	1	1	0	3
	0	9	1	1	1	1	1	4.4			0	1	1	1	1	4
	1	11	1	0	1	1	0	1	750		1	1	1	1	0	4
	0	11	1	1	1	1	1	2	1500		0	1	1	1	1	4
	1	10	1	1	1	1	1	0.8	1500		1	1	1	1	1	5
	1	11	1	0	1	1	1	1.25	600		1	1	1	1	1	5
	0	9	1	0	1	1	1	4	750		0	1	1	1	1	4
	0	11	1	4	1	1	1	1.8			0	1	1	1	1	4
	1	12	1	1	1	1	1	1	1000		1	1	1	1	1	5
	0	13	1	4	1	1	1	0.8	1250		0	1	1	1	1	4
	0	12	0	1	1	1	1	1.33333	750		0	0	1	1	1	3
		11	1	1	1	1	1	1.2				1	1	1	1	4
		11	1	4	1	1	1	0.857143	666.667			1	1	1	1	4
	0	7	1	4	1	1	1	0.833333	1200		0	1	1	1	1	4
	1	12	1	0	1	1	1	1	2000		1	1	1	1	1	5
	0	10	1	4	1	1	1	1.75	714.286		0	1	1	1	1	4
	0	12	0	4	1	1	1	1			0	0	1	1	1	3
	0	11	1	1	1	1	1	1.2	666.667		0	1	1	1	1	4
	0	9	1	1	1	1	1	2	750		0	1	1	1	1	4
	0	10	1	0	1	1	1	1.25	1200		0	1	1	1	1	4
		10	1	0	1	1	1	1.25	1200			1	1	1	1	4
		11	1	4	1	1	1	1.25	200			1	1	1	1	4
		9	1	1	1	1	1	2.33333	714.286			1	1	1	1	4
	0	13	1	4	1	1	1	0.75	2000		0	1	1	1	1	4
	1	9	1	4	1	1	1	1			1	1	1	1	1	5
	0	12	1	0	1	1	0	1.5	1666.67		0	1	1	1	0	3
		10	1	4	1	1	1	0.666667				1	1	1	1	4
	1	9	1	4	1	1	1	2	375		1	1	1	1	1	5
	0	10	1	4	1	1	1	0.8	1250		0	1	1	1	1	4
	0	12	1	4	1	1	1	2.5	600		0	1	1	1	1	4
	1	12	1	4	1	1	1	3			1	1	1	1	1	5
	0	13	1	6	1	1	1	1.5	2000		0	1	1	1	1	4
	1	9	1	4	1	1	1	1.5			1	1	1	1	1	5
	0	11	0	1	1	0	1	2	1250		0	0	1	0	1	2
	0	11	1	0	1	1	1	1.33333	1500		0	1	1	1	1	4
	0	12	1	4	1	1	1	1.4	857.143		0	1	1	1	1	4
	0	12	1	4	1	1	1	0.6	2000		0	1	1	1	1	4
	1	10	1	1	1	1	1	1	1500		1	1	1	1	1	5
	1	10	1	0	0	1	0	1	666.667		1	1	0	1	0	3
	0	10	1	1	1	1	1	2.8	1000		0	1	1	1	1	4
	1	12	1	1	1	1	1	1.4			1	1	1	1	1	5
	0	9	1	0	1	1	1	0.75	750		0	1	1	1	1	4
	0	12	1	4	1	1	1	3	666.667		0	1	1	1	1	4
	0	12	1	0	1	1	1	2			0	1	1	1	1	4
	1	13	1	4	1	1	1	0.8	750		1	1	1	1	1	5
	0	12	1	2	1	1	1	1.5	833.333		0	1	1	1	1	4
		12	1	4	1	1	1	0.4	1500			1	1	1	1	4
	0	13	1	4	1	1	1	0.75	1666.67		0	1	1	1	1	4
	1	12	1	4	1	1	1	1			1	1	1	1	1	5
	0	13	1	4	1	1	1	2	250		0	1	1	1	1	4
	0	12	1	0	1	1	0	1.33333	1250		0	1	1	1	0	3
	0	10	1	4	1	1	1	1.2	1000		0	1	1	1	1	4
	1	11	1	4	1	1	1	1.25	400		1	1	1	1	1	5
	0	9	1	0	1	1	1	1.5	833.333		0	1	1	1	1	4
	1	10	1	4	1	1	1	0.666667	1000		1	1	1	1	1	5
	0	9	1	0	1	1	0	2	666.667		0	1	1	1	0	3
	1	12	1	4	1	1	1	0.833333	600		1	1	1	1	1	5
	1	9	1	1	1	1	1	0.6	2000		1	1	1	1	1	5
	0	12	1	1	1	1	1	2.33333			0	1	1	1	1	4
	0	11	1	1	1	1	1	2.66667	500		0	1	1	1	1	4
	0	9	1	1	1	1	1	3.25	461.538		0	1	1	1	1	4
		8	1	6	1	1	0	1.5	1000			1	1	1	0	3
	0	7	0	1	1	1	1	1.6	375		0	0	1	1	1	3
	0	8	1	1	1	1	1	2	6000		0	1	1	1	1	4
	0	11	1	1	1	1	1	0.6	2000		0	1	1	1	1	4
	0	10	1	1	1	1	1	0.6	333.333		0	1	1	1	1	4
	1	12	1	4	1	1	1	0.6	2000		1	1	1	1	1	5
	0	12	1	4	1	1	1	2	666.667		0	1	1	1	1	4
	0	10	1	1	1	1	1	1.66667	200		0	1	1	1	1	4
	0	10	1	0	1	1	0	3			0	1	1	1	0	3
	1	12	1	0	1	1	1	0.75	1000		1	1	1	1	1	5
	0	13	1	0	1	1	1	1.5			0	1	1	1	1	4
	0	10	1	1	1	1	1	1.5			0	1	1	1	1	4
	0	8	1	0	1	1	1	2	1200		0	1	1	1	1	4
	1	12	1	0	1	1	1	1	1666.67		1	1	1	1	1	5
		8	1	0	1	1	0	1	1000			1	1	1	0	3
	0	12	1	1	1	1	1	0.8	1500		0	1	1	1	1	4
	1	12	1	0	1	1	0	1.5	1250		1	1	1	1	0	4
		11	1	0	1	1	1	1.33333	250			1	1	1	1	4
	1	11	1	0	1	1	1	1	1000		1	1	1	1	1	5
	1	12	1	4	1	1	1	2.5	1000		1	1	1	1	1	5
		9	0	1	1	1	1	1.5				0	1	1	1	3
	1	12	0	4	1	1	1	0.666667	1500		1	0	1	1	1	4
	1	10	0	6	1	1	1	1.66667	400		1	0	1	1	1	4
	1	12	1	0	1	1	0	1	3000		1	1	1	1	0	4
		8	1	0	1	1	1	2.4				1	1	1	1	4
	0	10	1	1	1	0	1	1.4			0	1	1	0	1	3
	1	13	1	4	1	1	1	2	833.333		1	1	1	1	1	5
	1	10	1	4	1	1	1	1.4	428.571		1	1	1	1	1	5
	0	12	1	0	1	1	1	2			0	1	1	1	1	4
	0	12	1	1	1	1	1	1.75			0	1	1	1	1	4
	0	12	1	0	1	1	0	1.66667			0	1	1	1	0	3
	0	10	1	0	1	1	1	1	1200		0	1	1	1	1	4
	1	13	1	0	1	1	1	1.5	2000		1	1	1	1	1	5
		10	1	1	1	1	1	1				1	1	1	1	4
	0	10	1	4	1	1	1	0.4	2500		0	1	1	1	1	4
	0	13	1	4	1	1	1	1.2	1000		0	1	1	1	1	4
	0	9	1	0	1	1	1	1	750		0	1	1	1	1	4
	0	12	1	1	1	1	1	1.5			0	1	1	1	1	4
	0	11	1	1	1	1	1	1			0	1	1	1	1	4
		9	1	1	1	1	1	1.5				1	1	1	1	4
	1	13	1	4	1	1	1	1			1	1	1	1	1	5
	0	11	1	1	1	1	1	1.33333	750		0	1	1	1	1	4
	0	11	1	1	1	1	1	1.75			0	1	1	1	1	4
	0	13	1	4	1	1	1	0.6	1666.67		0	1	1	1	1	4
	0	8	1	1	1	1	1	4			0	1	1	1	1	4
	0	7	1	0	1	0	0	1			0	1	1	0	0	2
		9	1	0	1	1	1	2.5	600			1	1	1	1	4
	0	12	0	4	1	1	1	1	1250		0	0	1	1	1	3
	1	10	1	1	1	1	1	2			1	1	1	1	1	5
		10	1	0	1	1	0	2.33333				1	1	1	0	3
	1	11	1	1	1	1	1	0.833333	1200		1	1	1	1	1	5
		12	1	1	1	1	1	3.5	357.143			1	1	1	1	4
		12	1	4	1	1	1	1	2000			1	1	1	1	4
	1	7	1	0	1	1	0	2	1250		1	1	1	1	0	4
		5	1	0	1	0	0	6	222.222			1	1	0	0	2
		9	1	0	1	1	1	1	1500			1	1	1	1	4
	0	8	1	0	1	1	1	1.25	1200		0	1	1	1	1	4
		10	1	4	1	1	1	1.5				1	1	1	1	4
	0	10	1	1	1	1	0	0.5			0	1	1	1	0	3
	0	10	1	1	1	1	1	0.75	1666.67		0	1	1	1	1	4
		12	1	1	1	1	1	1	1250			1	1	1	1	4
	1	12	1	4	1	1	1	1.4	857.143		1	1	1	1	1	5
	1	12	1	4	1	1	1	0.666667	800		1	1	1	1	1	5
	0	6	1	1	1	1	1	2.25			0	1	1	1	1	4
	0	12	1	0	1	1	1	1	1666.67		0	1	1	1	1	4
		9	1	4	1	1	1	1.8				1	1	1	1	4
	0	9	1	2	1	0	0	3			0	1	1	0	0	2
	0	10	1	1	1	1	1	1.33333	750		0	1	1	1	1	4
	0	10	1	0	1	1	1	3	2000		0	1	1	1	1	4
		11	1	4	1	1	0	1.25				1	1	1	0	3
	0	8	1	0	1	1	0	1.5	1000		0	1	1	1	0	3
	1	11	1	0	1	1	0	2			1	1	1	1	0	4
	0	12	0	4	1	1	1	1	666.667		0	0	1	1	1	3
	1	12	1	4	1	1	1	0.75	1333.33		1	1	1	1	1	5
	0	12	1	4	1	1	1	1.4	857.143		0	1	1	1	1	4
	1	12	1	6	1	1	1	1	2000		1	1	1	1	1	5
	1	9	1	1	1	1	1	1.6	500		1	1	1	1	1	5
	0	8	1	1	1	1	1	2.25	444.444		0	1	1	1	1	4
	0	12	1	4	1	1	1	0.6	2000		0	1	1	1	1	4
	1	11	1	0	1	1	0	1	5000		1	1	1	1	0	4
	0	11	1	1	1	1	1	2			0	1	1	1	1	4
		11	1									1				1
	1	13	1	4	1	1	1	1	1000		1	1	1	1	1	5
	0	9	1	1	1	1	1	1.5			0	1	1	1	1	4
	1	12	1	4	1	1	1	1.5	666.667		1	1	1	1	1	5
	0	9	0	0	1	1	1	3	1333.33		0	0	1	1	1	3
	0	11	1	4	1	1	1	0.666667	1500		0	1	1	1	1	4
	0	12	1	1	1	1	1	1			0	1	1	1	1	4
	1	11	0	2	1	1	0	6	500		1	0	1	1	0	3
	1	9	1	0	0	0	0	3			1	1	0	0	0	2
	1	12	1	1	1	1	1	1.25	800		1	1	1	1	1	5
	1	13	1	4	1	1	1	2	1250		1	1	1	1	1	5
	1	9	1	4	1	1	1	1	1500		1	1	1	1	1	5
	0	12	1	2	0	1	0	1.5			0	1	0	1	0	2
	0	13	1	4	1	1	1	0.5	1000		0	1	1	1	1	4
	0	10	1	4	1	1	1	1.5			0	1	1	1	1	4
	0	8	0	4	1	1	1	1.8			0	0	1	1	1	3
	1	12	1	0	1	1	0	2	2500		1	1	1	1	0	4
	0	11	1	0	1	1	1	0.666667	3000		0	1	1	1	1	4
	0	10	1	4	1	1	1	1.2	1000		0	1	1	1	1	4
	1	10	1	1	1	1	1	1.25	1200		1	1	1	1	1	5
	1	10	1	0	1	1	1	2	1000		1	1	1	1	1	5
	0	13	0	0	1	1	1	2.5			0	0	1	1	1	3
		9	1	4	1	1	0	2.5				1	1	1	0	3
	1	12	1	1	1	1	1	2	1000		1	1	1	1	1	5
	0	11	1	4	1	1	1	0.666667			0	1	1	1	1	4
	0	13	1	4	1	1	1	0.8	1500		0	1	1	1	1	4
	0	10	1	0	1	1	1	0.5			0	1	1	1	1	4
	1	13	1	4	1	1	1	1	1200		1	1	1	1	1	5
		9	1	1	1	0	1	1.25	200			1	1	0	1	3
	0	10	1	4	1	1	1	1.2			0	1	1	1	1	4
	1	11	1	4	1	1	1	0.8	1500		1	1	1	1	1	5
	0	11	1	0	1	1	0	2	666.667		0	1	1	1	0	3
	0	12	1	0	1	1	1	1.25			0	1	1	1	1	4
	1	12	1	4	1	1	1	1	2000		1	1	1	1	1	5
	1	9	1	1	1	1	1	1.42857	600		1	1	1	1	1	5
	0	10	1	4	1	1	1	1	1200		0	1	1	1	1	4
	0	8	1	0	1	1	0	1	750		0	1	1	1	0	3
	0	9	1	1	1	1	1	1.75			0	1	1	1	1	4
		9	1	1	1	1	1	1.4	750			1	1	1	1	4
	0	11	0	1	1	1	1	1.33333	500		0	0	1	1	1	3
	1	12	1	4	1	1	1	1.2	1000		1	1	1	1	1	5
	0	8	1	0	1	1	0	3	1000		0	1	1	1	0	3
	0	9	1	1	1	1	1	2.25			0	1	1	1	1	4
	0	8	1	4	1	1	1	1.6			0	1	1	1	1	4
	1	11	1	4	1	1	1	1.5			1	1	1	1	1	5
	0	9	0	4	1	1	1	1.6	750		0	0	1	1	1	3
	1	13	1	1	1	1	1	1	1500		1	1	1	1	1	5
	1	12	1	1	1	1	1	0.666667	1500		1	1	1	1	1	5
	0	8	1	4	1	1	1	2	250		0	1	1	1	1	4
	1	11	1	4	1	1	1	1.4	1000		1	1	1	1	1	5
	1	12	1	4	1	1	1	0.5	3000		1	1	1	1	1	5
	0	9	1	0	1	1	0	1	1500		0	1	1	1	0	3
		8	1	0	1	1	0	2	1500			1	1	1	0	3
		8	1	1	1	1	1	3.5	285.714			1	1	1	1	4
	1	11	1	1	1	1	1	0.75	1333.33		1	1	1	1	1	5
	0	10	1	1	1	1	1	0.833333			0	1	1	1	1	4
	1	12	1	4	1	1	1	1.6	625		1	1	1	1	1	5
	1	11	1	4	1	1	0	0.75	2000		1	1	1	1	0	4
	0	9	1	0	1	1	0	1.66667	600		0	1	1	1	0	3
	1	12	1	4	1	1	1	1.33333	750		1	1	1	1	1	5
		8	1	0	1	1	0	1	333.333			1	1	1	0	3
	0	10	1	4	1	1	1	1.75			0	1	1	1	1	4
	0	9	1	1	1	1	1	3.5			0	1	1	1	1	4
	0	12	1	0	1	1	0	4			0	1	1	1	0	3
	1	12	1	1	1	1	1	1	1000		1	1	1	1	1	5
		8	1	0	1	1	1	1.33333				1	1	1	1	4
		6	1	0	1	0	1	0.75	1666.67			1	1	0	1	3
	0	8	1	4	1	1	1	2.5	200		0	1	1	1	1	4
	0	12	1	1	1	1	1	1.2			0	1	1	1	1	4
	1	9	1	0	1	1	1	2	500		1	1	1	1	1	5
	0	10	1	4	1	1	1	1.33333	750		0	1	1	1	1	4
	0	10	1	1	1	1	1	1	1000		0	1	1	1	1	4
	0	9	1	4	1	1	1	1.2			0	1	1	1	1	4
	1	11	1	0	1	1	1	1.33333	500		1	1	1	1	1	5
	0	10	1	4	1	1	1	1	1250		0	1	1	1	1	4
	1	11	1	1	1	1	1	1			1	1	1	1	1	5
	0	10	1	4	1	1	1	1			0	1	1	1	1	4
	1	12	1	1	1	1	1	1	1200		1	1	1	1	1	5
		9	1	1	1	1	1	1.2				1	1	1	1	4
	0	8	1	0	1	1	0	1			0	1	1	1	0	3
	1	13	1	1	1	1	1	1	1200		1	1	1	1	1	5
	1	10	1	1	1	1	1	0.5	2000		1	1	1	1	1	5
	1	11	1	4	1	1	1	1.25	1000		1	1	1	1	1	5
	1	12	1	4	1	1	1	0.8	1500		1	1	1	1	1	5
	0	12	1	1	1	1	1	1.66667	285.714		0	1	1	1	1	4
	1	12	1	0	1	1	1	1.5	666.667		1	1	1	1	1	5
	0	10	0	1	1	1	1	2			0	0	1	1	1	3
	0	9	1	1	1	1	1	1	250		0	1	1	1	1	4
		10	1	0	1	1	1	0.666667	1500			1	1	1	1	4
	0	9	1	4	1	1	1	0.875	857.143		0	1	1	1	1	4
	0	9	1	4	1	1	1	1.4			0	1	1	1	1	4
	0	12	1	2	1	1	1	1			0	1	1	1	1	4
	0	10	1	4	1	1	1	1.33333	750		0	1	1	1	1	4
	1	8	1	4	1	1	1	1.5	1200		1	1	1	1	1	5
	0	11	1	1	1	1	1	2	500		0	1	1	1	1	4
	0	12	1	1	1	1	1	1	1500		0	1	1	1	1	4
	0	9	1	1	1	1	1	1.25			0	1	1	1	1	4
	0	9	1	1	0	1	1	2.5	200		0	1	0	1	1	3
	0	13	1	1	1	1	1	1.25	800		0	1	1	1	1	4
	1	7	1	4	0	1	1	1.33333	1000		1	1	0	1	1	4
	1	11	1	4	1	1	1	1	1200		1	1	1	1	1	5
		11	1	1	1	1	1	1.25				1	1	1	1	4
	0	10	1	0	1	1	0	1.25	1200		0	1	1	1	0	3
	0	11	1	0	1	1	0	1.2	666.667		0	1	1	1	0	3
		9	1	1	1	1	1	1				1	1	1	1	4
	1	10	1	1	1	1	1	2.5	1000		1	1	1	1	1	5
	1	13	1	4	1	1	1	1	1000		1	1	1	1	1	5
	0	12	1	4	1	1	1	1			0	1	1	1	1	4
		8	1	1	1	1	1	3	666.667			1	1	1	1	4
	0	12	1	4	1	1	1	1.75	285.714		0	1	1	1	1	4
	0	12	1	1	1	1	1	1.5			0	1	1	1	1	4
